# Supplementary material for: An Effective and Safe Novel Treatment of Opioid Use Disorder: Unilateral Transcranial Photobiomodulation
Source: Front Psychiatry. 2021 Aug 10;12:713686. doi: 10.3389/fpsyt.2021.713686 (PMC8382852; doi:10.3389/fpsyt.2021.713686)
Supplement: Supplementary file 1 [file Table_1.XLSX]

## Sheet: Phase I full data 4.25.21
Pt_ID 2	visitid_distinct	Treatment	Pt_ID	Visit #	Absol BASELINE sum HEV	sum Abs Vis+CTHEV	Pos HEV L or R	Gender	Ethnicity	Age	Handedness	Education grade	ACE	Employment	Employment num	suboxone	Site	>60% dec OCS pre	Label	1	8	9	11	% change pre OCS 1 to 11	visit_distinct	% change pre OCS visits 1 to 9	% change OCS by visit	OCS baseline	OCS_Mean_Pre	base- pre OCS %	OCS_Mean_Post	OCS Mean Pre - Base	OCS Mean Post - Base	HDRS baseline	HDRS_Score	HDRS-Base	Column 120	HARS baseline	HARS_Score	HARS-Base	pre PANAS Pos- base	pre PANAS Negative -Base	pre PANAS Pos-Neg - Base	baseline post PANAS Neg	post PANAS_Negative	Post PANAS Neg - base	baseline Post PANAS post Rx	post PANAS_Positive	Post PANAS Pos - baseline
PBM001	1	active	PBM001	Visit 1 (Week 1, Day 1)	6	6	L	m	w	44	Right	4	5	n	0	y	MindLight	1	OCS_Mean_Pre	7.33333		2.66667	2	0.727273	1	0.636364	0	7.33333	7.33333	1	7.33333	0	0	23	23	0	Visit 1 (Week 1, Day 1)	21	21	0	0	0	0	12	12	0	18	18	0
PBM001	2	active	PBM001	Visit 2 (Week 1, Day 4)	6	5	L	m	w	44	Right	4	5	n	0	y	MindLight	1	OCS_Mean_Pre	7.33333		2.66667	2	0.727273	2	0.636364	0.181818	7.33333	6	1.18182	3.33333	-1.33333	-4	23	31	8	Visit 2 (Week 1, Day 4)	21	21	0	-6	6	-12	12	11	-1	18	13	-5
PBM001	3	active	PBM001	Visit 3 (Week 2, Day 1)	6	7	L	m	w	44	Right	4	5	n	0	y	MindLight	1	OCS_Mean_Pre	7.33333		2.66667	2	0.727273	3	0.636364	0.227273	7.33333	5.66667	1.22727	7	-1.66667	-0.333333	23	28	5	Visit 3 (Week 2, Day 1)	21	19	-2	-5	0	-5	12	7	-5	18	14	-4
PBM001	4	active	PBM001	Visit 4 (Week 2, Day 4)	6	9	L	m	w	44	Right	4	5	n	0	y	MindLight	1	OCS_Mean_Pre	7.33333		2.66667	2	0.727273	4	0.636364	0	7.33333	7.33333	1	5.66667	0	-1.66667	23	18	-5	Visit 4 (Week 2, Day 4)	21	24	3	-3	4	-7	12	7	-5	18	18	0
PBM001	5	active	PBM001	Visit 5 (Week 3, Day 1)	6	0.5	L	m	w	44	Right	4	5	n	0	y	MindLight	1	OCS_Mean_Pre	7.33333		2.66667	2	0.727273	5	0.636364	0.0909091	7.33333	6.66667	1.09091	2.33333	-0.666667	-5	23	21	-2	Visit 5 (Week 3, Day 1)	21	20	-1	-1	3	-4	12	11	-1	18	16	-2
PBM001	6	active	PBM001	Visit 6 (Week 3, Day 4)	6	7	L	m	w	44	Right	4	5	n	0	y	MindLight	1	OCS_Mean_Pre	7.33333		2.66667	2	0.727273	6	0.636364	0.181818	7.33333	6	1.18182	3.66667	-1.33333	-3.66667	23	21	-2	Visit 6 (Week 3, Day 4)	21	20	-1	4	2	2	12	7	-5	18	22	4
PBM001	7	active	PBM001	Visit 7 (Week 4,Day 1)	6	3	L	m	w	44	Right	4	5	n	0	y	MindLight	1	OCS_Mean_Pre	7.33333		2.66667	2	0.727273	7	0.636364	0.272727	7.33333	5.33333	1.27273	4.33333	-2	-3	23	22	-1	Visit 7 (Week 4,Day 1)	21	24	3	-5	6	-11	12	11	-1	18	20	2
PBM001	8	active	PBM001	Visit 8 (Week 4, Day 4)	6	2	L	m	w	44	Right	4	5	n	0	y	MindLight	1	OCS_Mean_Pre	7.33333		2.66667	2	0.727273	8	0.636364	0.454545	7.33333	4	1.45455	2.66667	-3.33333	-4.66667	23	25	2	Visit 8 (Week 4, Day 4)	21	20	-1	-7	2	-9	12	10	-2	18	13	-5
PBM001	9	active	PBM001	Visit 9 (Follow-up Week 5, Day 4)	6	2	L	m	w	44	Right	4	5	n	0	y	MindLight	1	OCS_Mean_Pre	7.33333		2.66667	2	0.727273	9	0.636364	0.636364	7.33333	2.66667	1.63636		-4.66667		23	17	-6	Visit 9 (Follow-up Week 5, Day 4)	21	16	-5	4	1	3
PBM001	10	active	PBM001	Visit 10 (Follow-up Week 6, Day 4)	6	1	L	m	w	44	Right	4	5	n	0	y	MindLight	1	OCS_Mean_Pre	7.33333		2.66667	2	0.727273	10	0.636364	0.772727	7.33333	1.66667	1.77273		-5.66667		23	17	-6	Visit 10 (Follow-up Week 6, Day 4)	21	13	-8	-2	-1	-1
PBM001	11	active	PBM001	Visit 11 (Follow-up Week 7, Day 4)	6	2	L	m	w	44	Right	4	5	n	0	y	MindLight	1	OCS_Mean_Pre	7.33333		2.66667	2	0.727273	11	0.636364	0.727273	7.33333	2	1.72727		-5.33333		23	19	-4	Visit 11 (Follow-up Week 7, Day 4)	21	16	-5	-4	-2	-2
PBM002	1	active	PBM002	Visit 1 (Week 1, Day 1)	2	2	L	m	w	40	Right	16	4	y	1	y	MindLight	1	OCS_Mean_Pre	6.33333		0.666667	0.333333	0.947368	1	0.894737	0	6.33333	6.33333	1	7.33333	0	1	5	5	0	Visit 1 (Week 1, Day 1)	21	12	0	0	0	0	7	7	0	24	24	0
PBM002	2	active	PBM002	Visit 2 (Week 1, Day 4)	2	1	L	m	w	40	Right	16	4	y	1	y	MindLight	1	OCS_Mean_Pre	6.33333		0.666667	0.333333	0.947368	2	0.894737	0.315789	6.33333	4.33333	1.31579	2	-2	-4.33333	5	3	-2	Visit 2 (Week 1, Day 4)	21	5	-7	-2	-1	-1	7	5	-2	24	23	-1
PBM002	3	active	PBM002	Visit 3 (Week 2, Day 1)	2	2	L	m	w	40	Right	16	4	y	1	y	MindLight	1	OCS_Mean_Pre	6.33333		0.666667	0.333333	0.947368	3	0.894737	0.315789	6.33333	4.33333	1.31579	2	-2	-4.33333	5	5	0	Visit 3 (Week 2, Day 1)	21	9	-3	-1	-2	1	7	6	-1	24	23	-1
PBM002	4	active	PBM002	Visit 4 (Week 2, Day 4)	2	2	L	m	w	40	Right	16	4	y	1	y	MindLight	1	OCS_Mean_Pre	6.33333		0.666667	0.333333	0.947368	4	0.894737	0.684211	6.33333	2	1.68421	0	-4.33333	-6.33333	5	11	6	Visit 4 (Week 2, Day 4)	21	16	4	-1	4	-5	7	7	0	24	24	0
PBM002	5	active	PBM002	Visit 5 (Week 3, Day 1)	2	3	L	m	w	40	Right	16	4	y	1	y	MindLight	1	OCS_Mean_Pre	6.33333		0.666667	0.333333	0.947368	5	0.894737	1	6.33333	0	2	0	-6.33333	-6.33333	5	3	-2	Visit 5 (Week 3, Day 1)	21	4	-8	-1	-2	1	7	5	-2	24	25	1
PBM002	6	active	PBM002	Visit 6 (Week 3, Day 4)	2	2	L	m	w	40	Right	16	4	y	1	y	MindLight	1	OCS_Mean_Pre	6.33333		0.666667	0.333333	0.947368	6	0.894737	0.894737	6.33333	0.666667	1.89474	0	-5.66667	-6.33333	5	4	-1	Visit 6 (Week 3, Day 4)	21	5	-7	-1	-2	1	7	5	-2	24	24	0
PBM002	7	active	PBM002	Visit 7 (Week 4,Day 1)	2	2	L	m	w	40	Right	16	4	y	1	y	MindLight	1	OCS_Mean_Pre	6.33333		0.666667	0.333333	0.947368	7	0.894737	0.842105	6.33333	1	1.84211	0	-5.33333	-6.33333	5	9	4	Visit 7 (Week 4,Day 1)	21	8	-4	-5	0	-5	7	5	-2	24	20	-4
PBM002	8	active	PBM002	Visit 8 (Week 4, Day 4)	2	2	L	m	w	40	Right	16	4	y	1	y	MindLight	1	OCS_Mean_Pre	6.33333		0.666667	0.333333	0.947368	8	0.894737	0.947368	6.33333	0.333333	1.94737	0	-6	-6.33333	5	9	4	Visit 8 (Week 4, Day 4)	21	6	-6	0	-1	1	7	6	-1	24	24	0
PBM002	9	active	PBM002	Visit 9 (Follow-up Week 5, Day 4)	2	2	L	m	w	40	Right	16	4	y	1	y	MindLight	1	OCS_Mean_Pre	6.33333		0.666667	0.333333	0.947368	9	0.894737	0.894737	6.33333	0.666667	1.89474		-5.66667		5	16	11	Visit 9 (Follow-up Week 5, Day 4)	21	12	0	-6	0	-6
PBM002	10	active	PBM002	Visit 10 (Follow-up Week 6, Day 4)	2	1	L	m	w	40	Right	16	4	y	1	y	MindLight	1	OCS_Mean_Pre	6.33333		0.666667	0.333333	0.947368	10	0.894737	0.684211	6.33333	2	1.68421		-4.33333		5	15	10	Visit 10 (Follow-up Week 6, Day 4)	21	14	2	-8	2	-10
PBM002	11	active	PBM002	Visit 11 (Follow-up Week 7, Day 4)	2	1	L	m	w	40	Right	16	4	y	1	y	MindLight	1	OCS_Mean_Pre	6.33333		0.666667	0.333333	0.947368	11	0.894737	0.947368	6.33333	0.333333	1.94737		-6		5	16	11	Visit 11 (Follow-up Week 7, Day 4)	21	11	-1	-11	1	-12
PBM003	1	sham	PBM003	Visit 1 (Week 1, Day 1)	6	6	L	m	w	36	Right	16		y	1	n	MindLight	0	OCS_Mean_Pre	8.33333		6.66667	6.66667	0.2	1	0.2	0	8.33333	8.33333	1	6.33333	0	-2	9	9	0	Visit 1 (Week 1, Day 1)	9	9	0	0	0	0	7	7	0	19	19	0
PBM003	2	sham	PBM003	Visit 2 (Week 1, Day 4)	6	10	L	m	w	36	Right	16		y	1	n	MindLight	0	OCS_Mean_Pre	8.33333		6.66667	6.66667	0.2	2	0.2	0.16	8.33333	7	1.16	5.66667	-1.33333	-2.66667	9	16	7	Visit 2 (Week 1, Day 4)	9	6	-3	-3	-3	0	7	7	0	19	15	-4
PBM003	3	sham	PBM003	Visit 3 (Week 2, Day 1)	6	10	L	m	w	36	Right	16		y	1	n	MindLight	0	OCS_Mean_Pre	8.33333		6.66667	6.66667	0.2	3	0.2	0.24	8.33333	6.33333	1.24	6.66667	-2	-1.66667	9	13	4	Visit 3 (Week 2, Day 1)	9	8	-1	-8	-1	-7	7	6	-1	19	10	-9
PBM003	4	sham	PBM003	Visit 4 (Week 2, Day 4)	6	8	L	m	w	36	Right	16		y	1	n	MindLight	0	OCS_Mean_Pre	8.33333		6.66667	6.66667	0.2	4	0.2	0.16	8.33333	7	1.16	7	-1.33333	-1.33333	9	13	4	Visit 4 (Week 2, Day 4)	9	9	0	-3	-1	-2	7	8	1	19	10	-9
PBM003	5	sham	PBM003	Visit 5 (Week 3, Day 1)	6	10	L	m	w	36	Right	16		y	1	n	MindLight	0	OCS_Mean_Pre	8.33333		6.66667	6.66667	0.2	5	0.2	0.16	8.33333	7	1.16	7	-1.33333	-1.33333	9	16	7	Visit 5 (Week 3, Day 1)	9	10	1	-7	-1	-6	7	10	3	19	10	-9
PBM003	6	sham	PBM003	Visit 6 (Week 3, Day 4)	6	12	L	m	w	36	Right	16		y	1	n	MindLight	0	OCS_Mean_Pre	8.33333		6.66667	6.66667	0.2	6	0.2	0.04	8.33333	8	1.04	8	-0.333333	-0.333333	9	23	14	Visit 6 (Week 3, Day 4)	9	28	19	-8	5	-13	7	12	5	19	10	-9
PBM003	7	sham	PBM003	Visit 7 (Week 4,Day 1)	6	8	L	m	w	36	Right	16		y	1	n	MindLight	0	OCS_Mean_Pre	8.33333		6.66667	6.66667	0.2	7	0.2	0.16	8.33333	7	1.16	7	-1.33333	-1.33333	9	22	13	Visit 7 (Week 4,Day 1)	9	14	5	-8	-2	-6	7	7	0	19	10	-9
PBM003	8	sham	PBM003	Visit 8 (Week 4, Day 4)	6	8	L	m	w	36	Right	16		y	1	n	MindLight	0	OCS_Mean_Pre	8.33333		6.66667	6.66667	0.2	8	0.2	0.48	8.33333	4.33333	1.48	4.33333	-4	-4	9	17	8	Visit 8 (Week 4, Day 4)	9	15	6	-8	0	-8	7	8	1	19	15	-4
PBM003	9	sham	PBM003	Visit 9 (Follow-up Week 5, Day 4)	6	8	L	m	w	36	Right	16		y	1	n	MindLight	0	OCS_Mean_Pre	8.33333		6.66667	6.66667	0.2	9	0.2	0.2	8.33333	6.66667	1.2		-1.66667		9	14	5	Visit 9 (Follow-up Week 5, Day 4)	9	12	3	-8	-2	-6
PBM003	10	sham	PBM003	Visit 10 (Follow-up Week 6, Day 4)	6	8	L	m	w	36	Right	16		y	1	n	MindLight	0	OCS_Mean_Pre	8.33333		6.66667	6.66667	0.2	10	0.2	0.2	8.33333	6.66667	1.2		-1.66667		9	14	5	Visit 10 (Follow-up Week 6, Day 4)	9	10	1	2	-2	4
PBM003	11	sham	PBM003	Visit 11 (Follow-up Week 7, Day 4)	6	8	L	m	w	36	Right	16		y	1	n	MindLight	0	OCS_Mean_Pre	8.33333		6.66667	6.66667	0.2	11	0.2	0.2	8.33333	6.66667	1.2		-1.66667		9	15	6	Visit 11 (Follow-up Week 7, Day 4)	9	11	2	-3	-2	-1
PBM004	1	active	PBM004	Visit 1 (Week 1, Day 1)	9	9	L	f	w	39	Left	13	10	n	0	y	MindLight	0	OCS_Mean_Pre	7.33333		5	1	0.863636	1	0.318182	0	7.33333	7.33333	1	6.33333	0	-1	35	35	0	Visit 1 (Week 1, Day 1)	9	48	0	0	0	0	16	16	0	15	15	0
PBM004	2	active	PBM004	Visit 2 (Week 1, Day 4)	9	5	L	f	w	39	Left	13	10	n	0	y	MindLight	0	OCS_Mean_Pre	7.33333		5	1	0.863636	2	0.318182	-0.181818	7.33333	8.66667	0.818182	8	1.33333	0.666667	35	34	-1	Visit 2 (Week 1, Day 4)	9	41	-7	-4	2	-6	16	19	3	15	15	0
PBM004	3	active	PBM004	Visit 3 (Week 2, Day 1)	9	4	L	f	w	39	Left	13	10	n	0	y	MindLight	0	OCS_Mean_Pre	7.33333		5	1	0.863636	3	0.318182	-0.0909091	7.33333	8	0.909091	5	0.666667	-2.33333	35	26	-9	Visit 3 (Week 2, Day 1)	9	26	-22	-3	-2	-1	16	12	-4	15	13	-2
PBM004	4	active	PBM004	Visit 4 (Week 2, Day 4)	9	1	L	f	w	39	Left	13	10	n	0	y	MindLight	0	OCS_Mean_Pre	7.33333		5	1	0.863636	4	0.318182	-0.181818	7.33333	8.66667	0.818182	7.33333	1.33333	0	35	38	3	Visit 4 (Week 2, Day 4)	9	34	-14	-1	-2	1	16	11	-5	15	11	-4
PBM004	5	active	PBM004	Visit 5 (Week 3, Day 1)	9	6	L	f	w	39	Left	13	10	n	0	y	MindLight	0	OCS_Mean_Pre	7.33333		5	1	0.863636	5	0.318182	-0.0909091	7.33333	8	0.909091	8.66667	0.666667	1.33333	35	39	4	Visit 5 (Week 3, Day 1)	9	44	-4	1	-1	2	16	18	2	15	12	-3
PBM004	6	active	PBM004	Visit 6 (Week 3, Day 4)	9	5	L	f	w	39	Left	13	10	n	0	y	MindLight	0	OCS_Mean_Pre	7.33333		5	1	0.863636	6	0.318182	0.227273	7.33333	5.66667	1.22727	3.66667	-1.66667	-3.66667	35	25	-10	Visit 6 (Week 3, Day 4)	9	18	-30	-4	-4	0	16	10	-6	15	13	-2
PBM004	7	active	PBM004	Visit 7 (Week 4,Day 1)	9	6	L	f	w	39	Left	13	10	n	0	y	MindLight	0	OCS_Mean_Pre	7.33333		5	1	0.863636	7	0.318182	0.272727	7.33333	5.33333	1.27273	5	-2	-2.33333	35	30	-5	Visit 7 (Week 4,Day 1)	9	30	-18	0	0	0	16	12	-4	15	13	-2
PBM004	8	active	PBM004	Visit 8 (Week 4, Day 4)	9	11	L	f	w	39	Left	13	10	n	0	y	MindLight	0	OCS_Mean_Pre	7.33333		5	1	0.863636	8	0.318182	0.363636	7.33333	4.66667	1.36364	3	-2.66667	-4.33333	35	24	-11	Visit 8 (Week 4, Day 4)	9	31	-17	-1	-2	1	16	10	-6	15	12	-3
PBM004	9	active	PBM004	Visit 9 (Follow-up Week 5, Day 4)	9	4	L	f	w	39	Left	13	10	n	0	y	MindLight	0	OCS_Mean_Pre	7.33333		5	1	0.863636	9	0.318182	0.318182	7.33333	5	1.31818		-2.33333		35	30	-5	Visit 9 (Follow-up Week 5, Day 4)	9	33	-15	-1	1	-2
PBM004	10	active	PBM004	Visit 10 (Follow-up Week 6, Day 4)	9	9	L	f	w	39	Left	13	10	n	0	y	MindLight	0	OCS_Mean_Pre	7.33333		5	1	0.863636	10	0.318182	0.636364	7.33333	2.66667	1.63636		-4.66667		35	18	-17	Visit 10 (Follow-up Week 6, Day 4)	9	26	-22	0	-6	6
PBM004	11	active	PBM004	Visit 11 (Follow-up Week 7, Day 4)	9	6	L	f	w	39	Left	13	10	n	0	y	MindLight	0	OCS_Mean_Pre	7.33333		5	1	0.863636	11	0.318182	0.863636	7.33333	1	1.86364		-6.33333		35	22	-13	Visit 11 (Follow-up Week 7, Day 4)	9	32	-16	-1	0	-1
PBM005	1	sham	PBM005	Visit 1 (Week 1, Day 1)	0	0	R	m	b	53	Right	16	1	n	0	n	MindLight	1	OCS_Mean_Pre	5		2	2.33333	0.533333	1	0.6	0	5	5	1	2.66667	0	-2.33333	7	7	0	Visit 1 (Week 1, Day 1)	6	6	0	0	-13	13	5	5	0	15	25	10
PBM005	2	sham	PBM005	Visit 2 (Week 1, Day 4)	0	0	R	m	b	53	Right	16	1	n	0	n	MindLight	1	OCS_Mean_Pre	5		2	2.33333	0.533333	2	0.6	0.2	5	4	1.2	2.33333	-1	-2.66667	7	3	-4	Visit 2 (Week 1, Day 4)	6	3	-3	0	-13	13	5	5	0	15	25	10
PBM005	3	sham	PBM005	Visit 3 (Week 2, Day 1)	0	0	R	m	b	53	Right	16	1	n	0	n	MindLight	1	OCS_Mean_Pre	5		2	2.33333	0.533333	3	0.6	0.466667	5	2.66667	1.46667	2	-2.33333	-3	7	5	-2	Visit 3 (Week 2, Day 1)	6	2	-4	0	-13	13	5	5	0	15	25	10
PBM005	4	sham	PBM005	Visit 4 (Week 2, Day 4)	0	0	R	m	b	53	Right	16	1	n	0	n	MindLight	1	OCS_Mean_Pre	5		2	2.33333	0.533333	4	0.6	0.2	5	4	1.2	2	-1	-3	7	1	-6	Visit 4 (Week 2, Day 4)	6	3	-3	0	-13	13	5	5	0	15	25	10
PBM005	5	sham	PBM005	Visit 5 (Week 3, Day 1)	0	0	R	m	b	53	Right	16	1	n	0	n	MindLight	1	OCS_Mean_Pre	5		2	2.33333	0.533333	5	0.6	0.466667	5	2.66667	1.46667	2	-2.33333	-3	7	2	-5	Visit 5 (Week 3, Day 1)	6	2	-4	0	-13	13	5	5	0	15	25	10
PBM005	6	sham	PBM005	Visit 6 (Week 3, Day 4)	0	0	R	m	b	53	Right	16	1	n	0	n	MindLight	1	OCS_Mean_Pre	5		2	2.33333	0.533333	6	0.6	0.466667	5	2.66667	1.46667	2	-2.33333	-3	7	3	-4	Visit 6 (Week 3, Day 4)	6	2	-4	0	-13	13	5	5	0	15	25	10
PBM005	7	sham	PBM005	Visit 7 (Week 4,Day 1)	0	0	R	m	b	53	Right	16	1	n	0	n	MindLight	1	OCS_Mean_Pre	5		2	2.33333	0.533333	7	0.6	0.466667	5	2.66667	1.46667	2	-2.33333	-3	7	3	-4	Visit 7 (Week 4,Day 1)	6	2	-4	0	-13	13	5	5	0	15	25	10
PBM005	8	sham	PBM005	Visit 8 (Week 4, Day 4)	0	0	R	m	b	53	Right	16	1	n	0	n	MindLight	1	OCS_Mean_Pre	5		2	2.33333	0.533333	8	0.6	0.466667	5	2.66667	1.46667	1.66667	-2.33333	-3.33333	7	3	-4	Visit 8 (Week 4, Day 4)	6	2	-4	0	-13	13	5	5	0	15	25	10
PBM005	9	sham	PBM005	Visit 9 (Follow-up Week 5, Day 4)	0	0	R	m	b	53	Right	16	1	n	0	n	MindLight	1	OCS_Mean_Pre	5		2	2.33333	0.533333	9	0.6	0.6	5	2	1.6		-3		7	3	-4	Visit 9 (Follow-up Week 5, Day 4)	6	2	-4	0	-13	13
PBM005	10	sham	PBM005	Visit 10 (Follow-up Week 6, Day 4)	0	0	R	m	b	53	Right	16	1	n	0	n	MindLight	1	OCS_Mean_Pre	5		2	2.33333	0.533333	10	0.6	0.333333	5	3.33333	1.33333		-1.66667		7	3	-4	Visit 10 (Follow-up Week 6, Day 4)	6	2	-4	0	-13	13
PBM005	11	sham	PBM005	Visit 11 (Follow-up Week 7, Day 4)	0	0	R	m	b	53	Right	16	1	n	0	n	MindLight	1	OCS_Mean_Pre	5		2	2.33333	0.533333	11	0.6	0.533333	5	2.33333	1.53333		-2.66667		7	3	-4	Visit 11 (Follow-up Week 7, Day 4)	6	2	-4	0	-13	13
PBM006	1	active	PBM006	Visit 1 (Week 1, Day 1)	0	0	R	m	w	41	Right	12	3	n	0	y	MindLight	1	OCS_Mean_Pre	4.33333		0	0	1	1	1	0	4.33333	4.33333	1	2.66667	0	-1.66667	15	15	0	Visit 1 (Week 1, Day 1)	6	16	0	0	0	0	8	8	0	23	23	0
PBM006	2	active	PBM006	Visit 2 (Week 1, Day 4)	0	0	R	m	w	41	Right	12	3	n	0	y	MindLight	1	OCS_Mean_Pre	4.33333		0	0	1	2	1	0.461538	4.33333	2.33333	1.46154	1.66667	-2	-2.66667	15	16	1	Visit 2 (Week 1, Day 4)	6	15	-1	-1	0	-1	8	6	-2	23	22	-1
PBM006	3	active	PBM006	Visit 3 (Week 2, Day 1)	0	0	R	m	w	41	Right	12	3	n	0	y	MindLight	1	OCS_Mean_Pre	4.33333		0	0	1	3	1	0.846154	4.33333	0.666667	1.84615	0.666667	-3.66667	-3.66667	15	8	-7	Visit 3 (Week 2, Day 1)	6	12	-4	0	0	0	8	8	0	23	18	-5
PBM006	4	active	PBM006	Visit 4 (Week 2, Day 4)	0	0	R	m	w	41	Right	12	3	n	0	y	MindLight	1	OCS_Mean_Pre	4.33333		0	0	1	4	1	0.846154	4.33333	0.666667	1.84615	0	-3.66667	-4.33333	15	12	-3	Visit 4 (Week 2, Day 4)	6	7	-9	2	0	2	8	5	-3	23	15	-8
PBM006	5	active	PBM006	Visit 5 (Week 3, Day 1)	0	0	R	m	w	41	Right	12	3	n	0	y	MindLight	1	OCS_Mean_Pre	4.33333		0	0	1	5	1	1	4.33333	0	2	0	-4.33333	-4.33333	15	0	-15	Visit 5 (Week 3, Day 1)	6	4	-12	2	-2	4	8	5	-3	23	22	-1
PBM006	6	active	PBM006	Visit 6 (Week 3, Day 4)	0	0	R	m	w	41	Right	12	3	n	0	y	MindLight	1	OCS_Mean_Pre	4.33333		0	0	1	6	1	1	4.33333	0	2	0	-4.33333	-4.33333	15	3	-12	Visit 6 (Week 3, Day 4)	6	2	-14	2	-2	4	8	5	-3	23	22	-1
PBM006	7	active	PBM006	Visit 7 (Week 4,Day 1)	0	0	R	m	w	41	Right	12	3	n	0	y	MindLight	1	OCS_Mean_Pre	4.33333		0	0	1	7	1	1	4.33333	0	2	0	-4.33333	-4.33333	15	1	-14	Visit 7 (Week 4,Day 1)	6	0	-16	2	-2	4	8	5	-3	23	22	-1
PBM006	8	active	PBM006	Visit 8 (Week 4, Day 4)	0	0	R	m	w	41	Right	12	3	n	0	y	MindLight	1	OCS_Mean_Pre	4.33333		0	0	1	8	1	1	4.33333	0	2	0	-4.33333	-4.33333	15	1	-14	Visit 8 (Week 4, Day 4)	6	0	-16	5	-2	7	8	5	-3	23	25	2
PBM006	9	active	PBM006	Visit 9 (Follow-up Week 5, Day 4)	0	0	R	m	w	41	Right	12	3	n	0	y	MindLight	1	OCS_Mean_Pre	4.33333		0	0	1	9	1	1	4.33333	0	2		-4.33333		15	6	-9	Visit 9 (Follow-up Week 5, Day 4)	6	2	-14	2	-2	4
PBM006	10	active	PBM006	Visit 10 (Follow-up Week 6, Day 4)	0	0	R	m	w	41	Right	12	3	n	0	y	MindLight	1	OCS_Mean_Pre	4.33333		0	0	1	10	1	1	4.33333	0	2		-4.33333		15	0	-15	Visit 10 (Follow-up Week 6, Day 4)	6	1	-15	2	-2	4
PBM006	11	active	PBM006	Visit 11 (Follow-up Week 7, Day 4)	0	0	R	m	w	41	Right	12	3	n	0	y	MindLight	1	OCS_Mean_Pre	4.33333		0	0	1	11	1	1	4.33333	0	2		-4.33333		15	0	-15	Visit 11 (Follow-up Week 7, Day 4)	6	0	-16	2	-2	4
PDM007	1	active	PBM007	Visit 1 (Week 1, Day 1)	4	4	L	m	b	34	Right	13	3	n	0	n	MindLight	0	OCS_Mean_Pre	8		5	5	0.375	1	0.375	0	8	8	1	4.33333	0	-3.66667	7	7	0	Visit 1 (Week 1, Day 1)	8	8	0	0	0	0	5	5	0	14	14	0
PDM007	2	active	PBM007	Visit 2 (Week 1, Day 4)	4	5	L	m	b	34	Right	13	3	n	0	n	MindLight	0	OCS_Mean_Pre	8		5	5	0.375	2	0.375	0.375	8	5	1.375	5.33333	-3	-2.66667	7	0	-7	Visit 2 (Week 1, Day 4)	8	0	-8	6	0	6	5	5	0	14	15	1
PDM007	3	active	PBM007	Visit 3 (Week 2, Day 1)	4	2	L	m	b	34	Right	13	3	n	0	n	MindLight	0	OCS_Mean_Pre	8		5	5	0.375	3	0.375	0.375	8	5	1.375	3.33333	-3	-4.66667	7	0	-7	Visit 3 (Week 2, Day 1)	8	0	-8	6	0	6	5	5	0	14	15	1
PDM007	4	active	PBM007	Visit 4 (Week 2, Day 4)	4	3	L	m	b	34	Right	13	3	n	0	n	MindLight	0	OCS_Mean_Pre	8		5	5	0.375	4	0.375	0.375	8	5	1.375	3.66667	-3	-4.33333	7	0	-7	Visit 4 (Week 2, Day 4)	8	0	-8	6	0	6	5	5	0	14	15	1
PDM007	5	active	PBM007	Visit 5 (Week 3, Day 1)	4	1	L	m	b	34	Right	13	3	n	0	n	MindLight	0	OCS_Mean_Pre	8		5	5	0.375	5	0.375	0.541667	8	3.66667	1.54167	5	-4.33333	-3	7	0	-7	Visit 5 (Week 3, Day 1)	8	3	-5	6	0	6	5	5	0	14	15	1
PDM007	6	active	PBM007	Visit 6 (Week 3, Day 4)	4	3	L	m	b	34	Right	13	3	n	0	n	MindLight	0	OCS_Mean_Pre	8		5	5	0.375	6	0.375	0.333333	8	5.33333	1.33333	6	-2.66667	-2	7	2	-5	Visit 6 (Week 3, Day 4)	8	2	-6	6	0	6	5	5	0	14	15	1
PDM007	7	active	PBM007	Visit 7 (Week 4,Day 1)	4	1	L	m	b	34	Right	13	3	n	0	n	MindLight	0	OCS_Mean_Pre	8		5	5	0.375	7	0.375	0.375	8	5	1.375	6	-3	-2	7	2	-5	Visit 7 (Week 4,Day 1)	8	2	-6	6	0	6	5	5	0	14	15	1
PDM007	8	active	PBM007	Visit 8 (Week 4, Day 4)	4	0	L	m	b	34	Right	13	3	n	0	n	MindLight	0	OCS_Mean_Pre	8		5	5	0.375	8	0.375	0.291667	8	5.66667	1.29167	5	-2.33333	-3	7	0	-7	Visit 8 (Week 4, Day 4)	8	0	-8	6	0	6	5	5	0	14	15	1
PDM007	9	active	PBM007	Visit 9 (Follow-up Week 5, Day 4)	4	0	L	m	b	34	Right	13	3	n	0	n	MindLight	0	OCS_Mean_Pre	8		5	5	0.375	9	0.375	0.375	8	5	1.375		-3		7	2	-5	Visit 9 (Follow-up Week 5, Day 4)	8	0	-8	6	0	6
PDM007	10	active	PBM007	Visit 10 (Follow-up Week 6, Day 4)	4	2	L	m	b	34	Right	13	3	n	0	n	MindLight	0	OCS_Mean_Pre	8		5	5	0.375	10	0.375	0.208333	8	6.33333	1.20833		-1.66667		7	0	-7	Visit 10 (Follow-up Week 6, Day 4)	8	3	-5	6	0	6
PDM007	11	active	PBM007	Visit 11 (Follow-up Week 7, Day 4)	4	2	L	m	b	34	Right	13	3	n	0	n	MindLight	0	OCS_Mean_Pre	8		5	5	0.375	11	0.375	0.375	8	5	1.375		-3		7	0	-7	Visit 11 (Follow-up Week 7, Day 4)	8	0	-8	6	0	6
PBM008	1	sham	PBM008	Visit 1 (Week 1, Day 1)	9	9	L	m	w	36	Right	12	1	y	1	n	MindLight	0	OCS_Mean_Pre	3.33333		5.33333	6.66667	-1	1	-0.6	0.8999	3.33	3.33333	1	0	0	-3.33	3	3	0	Visit 1 (Week 1, Day 1)	0	0	0	0	0	0	5	5	0	21	21	0
PBM008	2	sham	PBM008	Visit 2 (Week 1, Day 4)	9	13	L	m	w	36	Right	12	1	y	1	n	MindLight	0	OCS_Mean_Pre	3.33333		5.33333	6.66667	-1	2	-0.6	-1.002	3.33	6.66667	-0.002002	0.333333	3.33667	-2.99667	3	14	11	Visit 2 (Week 1, Day 4)	0	6	6	-4	0	-4	5	5	0	21	17	-4
PBM008	3	sham	PBM008	Visit 3 (Week 2, Day 1)	9	13	L	m	w	36	Right	12	1	y	1	n	MindLight	0	OCS_Mean_Pre	3.33333		5.33333	6.66667	-1	3	-0.6	-0.901902	3.33	6.33333	0.0980981	1.33333	3.00333	-1.99667	3	3	0	Visit 3 (Week 2, Day 1)	0	2	2	0	0	0	5	5	0	21	22	1
PBM008	4	sham	PBM008	Visit 4 (Week 2, Day 4)	9	7	L	m	w	36	Right	12	1	y	1	n	MindLight	0	OCS_Mean_Pre	3.33333		5.33333	6.66667	-1	4	-0.6	-0.901902	3.33	6.33333	0.0980981	1	3.00333	-2.33	3	12		Visit 4 (Week 2, Day 4)	0	4	4	3	0	3	5	5	0	21	20	-1
PBM008	5	sham	PBM008	Visit 5 (Week 3, Day 1)	9	13	L	m	w	36	Right	12	1	y	1	n	MindLight	0	OCS_Mean_Pre	3.33333		5.33333	6.66667	-1	5	-0.6	-0.701702	3.33	5.66667	0.298298	1	2.33667	-2.33	3	5	2	Visit 5 (Week 3, Day 1)	0	0	0	4	0	4	5	5	0	21	25	4
PBM008	6	sham	PBM008	Visit 6 (Week 3, Day 4)	9	9	L	m	w	36	Right	12	1	y	1	n	MindLight	0	OCS_Mean_Pre	3.33333		5.33333	6.66667	-1	6	-0.6	-0.501502	3.33	5	0.498498	1	1.67	-2.33	3	4	1	Visit 6 (Week 3, Day 4)	0	4	4	4	0	4	5	5	0	21	25	4
PBM008	7	sham	PBM008	Visit 7 (Week 4,Day 1)	9	9	L	m	w	36	Right	12	1	y	1	n	MindLight	0	OCS_Mean_Pre	3.33333		5.33333	6.66667	-1	7	-0.6	-0.601602	3.33	5.33333	0.398398	0.666667	2.00333	-2.66333	3	3	0	Visit 7 (Week 4,Day 1)	0	0	0	4	0	4	5	5	0	21	25	4
PBM008	8	sham	PBM008	Visit 8 (Week 4, Day 4)	9	4	L	m	w	36	Right	12	1	y	1	n	MindLight	0	OCS_Mean_Pre	3.33333		5.33333	6.66667	-1	8	-0.6	-1.002	3.33	6.66667	-0.002002	1.33333	3.33667	-1.99667	3	2	-1	Visit 8 (Week 4, Day 4)	0	0	0	4	0	4	5	5	0	21	25	4
PBM008	9	sham	PBM008	Visit 9 (Follow-up Week 5, Day 4)	9	9	L	m	w	36	Right	12	1	y	1	n	MindLight	0	OCS_Mean_Pre	3.33333		5.33333	6.66667	-1	9	-0.6	-0.601602	3.33	5.33333	0.398398		2.00333		3	14	11	Visit 9 (Follow-up Week 5, Day 4)	0	4	4	4	0	4
PBM008	10	sham	PBM008	Visit 10 (Follow-up Week 6, Day 4)	9	7	L	m	w	36	Right	12	1	y	1	n	MindLight	0	OCS_Mean_Pre	3.33333		5.33333	6.66667	-1	10	-0.6	-0.401401	3.33	4.66667	0.598599		1.33667		3	5	2	Visit 10 (Follow-up Week 6, Day 4)	0	0	0	4	0	4
PBM008	11	sham	PBM008	Visit 11 (Follow-up Week 7, Day 4)	9	9	L	m	w	36	Right	12	1	y	1	n	MindLight	0	OCS_Mean_Pre	3.33333		5.33333	6.66667	-1	11	-0.6	-1.002	3.33	6.66667	-0.002002		3.33667		3	2	-1	Visit 11 (Follow-up Week 7, Day 4)	0	0	0	4	0	4
PBM009	1	sham	PBM009	Visit 1 (Week 1, Day 1)	2	2	R	m	w	43	Right	13	1	y	1	n	MindLight	0	OCS_Mean_Pre	6.66667		6	5.66667	0.15	1	0.1	0	6.66667	6.66667	1	5.33333	0	-1.33333	8	8	0	Visit 1 (Week 1, Day 1)	8	8	0	0	0	0	5	6	1	13	13	0
PBM009	2	sham	PBM009	Visit 2 (Week 1, Day 4)	2	0	R	m	w	43	Right	13	1	y	1	n	MindLight	0	OCS_Mean_Pre	6.66667		6	5.66667	0.15	2	0.1	0.15	6.66667	5.66667	1.15	6	-1	-0.666667	8	13	5	Visit 2 (Week 1, Day 4)	8	8	0	-5	0	-5	5	6	1	13	11	-2
PBM009	3	sham	PBM009	Visit 3 (Week 2, Day 1)	2	1	R	m	w	43	Right	13	1	y	1	n	MindLight	0	OCS_Mean_Pre	6.66667		6	5.66667	0.15	3	0.1	0.2	6.66667	5.33333	1.2	6	-1.33333	-0.666667	8	2	-6	Visit 3 (Week 2, Day 1)	8	5	-3	-4	0	-4	5	6	1	13	24	11
PBM009	4	sham	PBM009	Visit 4 (Week 2, Day 4)	2	2	R	m	w	43	Right	13	1	y	1	n	MindLight	0	OCS_Mean_Pre	6.66667		6	5.66667	0.15	4	0.1	0.15	6.66667	5.66667	1.15	6.66667	-1	0	8	15	7	Visit 4 (Week 2, Day 4)	8	10	2	-3	0	-3	5	6	1	13	11	-2
PBM009	5	sham	PBM009	Visit 5 (Week 3, Day 1)	2	2	R	m	w	43	Right	13	1	y	1	n	MindLight	0	OCS_Mean_Pre	6.66667		6	5.66667	0.15	5	0.1	0.15	6.66667	5.66667	1.15	6.33333	-1	-0.333333	8	14	6	Visit 5 (Week 3, Day 1)	8	9	1	-2	0	-2	5	6	1	13	12	-1
PBM009	6	sham	PBM009	Visit 6 (Week 3, Day 4)	2	1	R	m	w	43	Right	13	1	y	1	n	MindLight	0	OCS_Mean_Pre	6.66667		6	5.66667	0.15	6	0.1	0.25	6.66667	5	1.25	7	-1.66667	0.333333	8	15	7	Visit 6 (Week 3, Day 4)	8	6	-2	-3	0	-3	5	6	1	13	12	-1
PBM009	7	sham	PBM009	Visit 7 (Week 4,Day 1)	2	1	R	m	w	43	Right	13	1	y	1	n	MindLight	0	OCS_Mean_Pre	6.66667		6	5.66667	0.15	7	0.1	0.15	6.66667	5.66667	1.15	6.66667	-1	0	8	13	5	Visit 7 (Week 4,Day 1)	8	6	-2	-6	0	-6	5	6	1	13	10	-3
PBM009	8	sham	PBM009	Visit 8 (Week 4, Day 4)	2	1	R	m	w	43	Right	13	1	y	1	n	MindLight	0	OCS_Mean_Pre	6.66667		6	5.66667	0.15	8	0.1	0.15	6.66667	5.66667	1.15	7	-1	0.333333	8	12	4	Visit 8 (Week 4, Day 4)	8	3	-5	-6	-1	-5	5	5	0	13	12	-1
PBM009	9	sham	PBM009	Visit 9 (Follow-up Week 5, Day 4)	2	1	R	m	w	43	Right	13	1	y	1	n	MindLight	0	OCS_Mean_Pre	6.66667		6	5.66667	0.15	9	0.1	0.1	6.66667	6	1.1		-0.666667		8	3	-5	Visit 9 (Follow-up Week 5, Day 4)	8	6	-2	-6	-1	-5
PBM009	10	sham	PBM009	Visit 10 (Follow-up Week 6, Day 4)	2	0	R	m	w	43	Right	13	1	y	1	n	MindLight	0	OCS_Mean_Pre	6.66667		6	5.66667	0.15	10	0.1	0.1	6.66667	6	1.1		-0.666667		8	10	2	Visit 10 (Follow-up Week 6, Day 4)	8	3	-5	-3	0	-3
PBM009	11	sham	PBM009	Visit 11 (Follow-up Week 7, Day 4)	2	0	R	m	w	43	Right	13	1	y	1	n	MindLight	0	OCS_Mean_Pre	6.66667		6	5.66667	0.15	11	0.1	0.15	6.66667	5.66667	1.15		-1		8	11	3	Visit 11 (Follow-up Week 7, Day 4)	8	3	-5	-6	-1	-5
PBM010	1	active	PBM010	Visit 1 (Week 1, Day 1)	1	1	R	m	b	56	Right	13	6	y	1	n	MindLight	1	OCS_Mean_Pre	8		1	4.33333	0.458333	1	0.875	0	8	8	1	7.33333	0	-0.666667	19	19	0	Visit 1 (Week 1, Day 1)	16	16	0	0	0	0	5	5	0	18	18	0
PBM010	2	active	PBM010	Visit 2 (Week 1, Day 4)	1	0	R	m	b	56	Right	13	6	y	1	n	MindLight	1	OCS_Mean_Pre	8		1	4.33333	0.458333	2	0.875	-0.0833333	8	8.66667	0.916667	7.66667	0.666667	-0.333333	19	32	13	Visit 2 (Week 1, Day 4)	16	31	15	-1	1	-2	5	5	0	18	24	6
PBM010	3	active	PBM010	Visit 3 (Week 2, Day 1)	1	0	R	m	b	56	Right	13	6	y	1	n	MindLight	1	OCS_Mean_Pre	8		1	4.33333	0.458333	3	0.875	0.708333	8	2.33333	1.70833	1.66667	-5.66667	-6.33333	19	12	-7	Visit 3 (Week 2, Day 1)	16	8	-8	5	-1	6	5	5	0	18	20	2
PBM010	4	active	PBM010	Visit 4 (Week 2, Day 4)	1	1	R	m	b	56	Right	13	6	y	1	n	MindLight	1	OCS_Mean_Pre	8		1	4.33333	0.458333	4	0.875	0.5	8	4	1.5	2	-4	-6	19	9	-10	Visit 4 (Week 2, Day 4)	16	9	-7	1	-1	2	5	5	0	18	20	2
PBM010	5	active	PBM010	Visit 5 (Week 3, Day 1)	1	1	R	m	b	56	Right	13	6	y	1	n	MindLight	1	OCS_Mean_Pre	8		1	4.33333	0.458333	5	0.875	0.625	8	3	1.625	1.66667	-5	-6.33333	19	7	-12	Visit 5 (Week 3, Day 1)	16	8	-8	1	-1	2	5	5	0	18	22	4
PBM010	6	active	PBM010	Visit 6 (Week 3, Day 4)	1	0	R	m	b	56	Right	13	6	y	1	n	MindLight	1	OCS_Mean_Pre	8		1	4.33333	0.458333	6	0.875	0.666667	8	2.66667	1.66667	3	-5.33333	-5	19	10	-9	Visit 6 (Week 3, Day 4)	16	10	-6	2	1	1	5	5	0	18	21	3
PBM010	7	active	PBM010	Visit 7 (Week 4,Day 1)	1	0	R	m	b	56	Right	13	6	y	1	n	MindLight	1	OCS_Mean_Pre	8		1	4.33333	0.458333	7	0.875	0.791667	8	1.66667	1.79167	0	-6.33333	-8	19	2	-17	Visit 7 (Week 4,Day 1)	16	4	-12	5	-1	6	5	5	0	18	20	2
PBM010	8	active	PBM010	Visit 8 (Week 4, Day 4)	1	0	R	m	b	56	Right	13	6	y	1	n	MindLight	1	OCS_Mean_Pre	8		1	4.33333	0.458333	8	0.875	0.875	8	1	1.875	0.666667	-7	-7.33333	19	5	-14	Visit 8 (Week 4, Day 4)	16	4	-12	5	-1	6	5	5	0	18	21	3
PBM010	9	active	PBM010	Visit 9 (Follow-up Week 5, Day 4)	1		R	m	b	56	Right	13	6	y	1	n	MindLight	1	OCS_Mean_Pre	8		1	4.33333	0.458333	9	0.875	0.875	8	1	1.875		-7		19	26	7	Visit 9 (Follow-up Week 5, Day 4)	16	17	1	1	4	-3
PBM010	10	active	PBM010	Visit 10 (Follow-up Week 6, Day 4)	1		R	m	b	56	Right	13	6	y	1	n	MindLight	1	OCS_Mean_Pre	8		1	4.33333	0.458333	10	0.875		8						19		-19	Visit 10 (Follow-up Week 6, Day 4)			-16	0	0	0
PBM010	11	active	PBM010	Visit 11 (Follow-up Week 7, Day 4)	1	1	R	m	b	56	Right	13	6	y	1	n	MindLight	1	OCS_Mean_Pre	8		1	4.33333	0.458333	11	0.875	0.458333	8	4.33333	1.45833		-3.66667		19	23	4	Visit 11 (Follow-up Week 7, Day 4)	16	13	-3	-4	3	-7
PBM011	1	active	PBM011	Visit 1 (Week 1, Day 1)	0	0	R	m	b	55	Right	12	7	n	0	n	MindLight	0	OCS_Mean_Pre	8.33333		5.33333	5.33333	0.36	1	0.36	0	8.33333	8.33333	1	6.33333	0	-2	2	2	0	Visit 1 (Week 1, Day 1)	6	6	0	0	0	0	5	5	0	25	25	0
PBM011	2	active	PBM011	Visit 2 (Week 1, Day 4)	0	0	R	m	b	55	Right	12	7	n	0	n	MindLight	0	OCS_Mean_Pre	8.33333		5.33333	5.33333	0.36	2	0.36	0.12	8.33333	7.33333	1.12	7	-1	-1.33333	2	4	2	Visit 2 (Week 1, Day 4)	6	3	-3	0	-2	2	5	5	0	25	25	0
PBM011	3	active	PBM011	Visit 3 (Week 2, Day 1)	0		R	m	b	55	Right	12	7	n	0	n	MindLight	0	OCS_Mean_Pre	8.33333		5.33333	5.33333	0.36	3	0.36		8.33333						2		-2	Visit 3 (Week 2, Day 1)			-6	0	0	0
PBM011	4	active	PBM011	Visit 4 (Week 2, Day 4)	0	0	R	m	b	55	Right	12	7	n	0	n	MindLight	0	OCS_Mean_Pre	8.33333		5.33333	5.33333	0.36	4	0.36	0.04	8.33333	8	1.04	7	-0.333333	-1.33333	2	4	2	Visit 4 (Week 2, Day 4)	6	3	-3	0	-2	2	5	5	0	25	25	0
PBM011	5	active	PBM011	Visit 5 (Week 3, Day 1)	0	0	R	m	b	55	Right	12	7	n	0	n	MindLight	0	OCS_Mean_Pre	8.33333		5.33333	5.33333	0.36	5	0.36	0.04	8.33333	8	1.04	7.33333	-0.333333	-1	2	6	4	Visit 5 (Week 3, Day 1)	6	5	-1	0	-2	2	5	5	0	25	25	0
PBM011	6	active	PBM011	Visit 6 (Week 3, Day 4)	0	0	R	m	b	55	Right	12	7	n	0	n	MindLight	0	OCS_Mean_Pre	8.33333		5.33333	5.33333	0.36	6	0.36	0.12	8.33333	7.33333	1.12	6.66667	-1	-1.66667	2	3	1	Visit 6 (Week 3, Day 4)	6	6	0	-5	-2	-3	5	5	0	25	25	0
PBM011	7	active	PBM011	Visit 7 (Week 4,Day 1)	0	0	R	m	b	55	Right	12	7	n	0	n	MindLight	0	OCS_Mean_Pre	8.33333		5.33333	5.33333	0.36	7	0.36	0.2	8.33333	6.66667	1.2	5.33333	-1.66667	-3	2	4	2	Visit 7 (Week 4,Day 1)	6	7	1	0	-2	2	5	5	0	25	25	0
PBM011	8	active	PBM011	Visit 8 (Week 4, Day 4)	0	0	R	m	b	55	Right	12	7	n	0	n	MindLight	0	OCS_Mean_Pre	8.33333		5.33333	5.33333	0.36	8	0.36	0.24	8.33333	6.33333	1.24	6.33333	-2	-2	2	6	4	Visit 8 (Week 4, Day 4)	6	2	-4	0	-2	2	5	5	0	25	25	0
PBM011	9	active	PBM011	Visit 9 (Follow-up Week 5, Day 4)	0	0	R	m	b	55	Right	12	7	n	0	n	MindLight	0	OCS_Mean_Pre	8.33333		5.33333	5.33333	0.36	9	0.36	0.36	8.33333	5.33333	1.36		-3		2	5	3	Visit 9 (Follow-up Week 5, Day 4)	6	5	-1	0	-2	2
PBM011	10	active	PBM011	Visit 10 (Follow-up Week 6, Day 4)	0	0	R	m	b	55	Right	12	7	n	0	n	MindLight	0	OCS_Mean_Pre	8.33333		5.33333	5.33333	0.36	10	0.36	0.36	8.33333	5.33333	1.36		-3		2	4	2	Visit 10 (Follow-up Week 6, Day 4)	6	6	0	0	-2	2
PBM011	11	active	PBM011	Visit 11 (Follow-up Week 7, Day 4)	0	0	R	m	b	55	Right	12	7	n	0	n	MindLight	0	OCS_Mean_Pre	8.33333		5.33333	5.33333	0.36	11	0.36	0.36	8.33333	5.33333	1.36		-3		2	6	4	Visit 11 (Follow-up Week 7, Day 4)	6	6	0	0	-2	2
PBM012	1	active	PBM012	Visit 1 (Week 1, Day 1)	8	8	R	m	w	49	Left	16	7	n	0	n	MindLight	1	OCS_Mean_Pre	7					1		0	7	7	1	5.33333	0	-1.66667	22	22	0	Visit 1 (Week 1, Day 1)	15	15	0	0	0	0	6	6	0	15	15	0
PBM012	2	active	PBM012	Visit 2 (Week 1, Day 4)	8	2	R	m	w	49	Left	16	7	n	0	n	MindLight	1	OCS_Mean_Pre	7					2		0.571429	7	3	1.57143	1.33333	-4	-5.66667	22	6	-16	Visit 2 (Week 1, Day 4)	15	13	-2	1	1	0	6	8	2	15	15	0
PBM012	3	active	PBM012	Visit 3 (Week 2, Day 1)	8	3	R	m	w	49	Left	16	7	n	0	n	MindLight	1	OCS_Mean_Pre	7					3		0.904762	7	0.666667	1.90476	0.333333	-6.33333	-6.66667	22	19	-3	Visit 3 (Week 2, Day 1)	15	19	4	-1	8	-9	6	17	11	15	15	0
PBM012	4	active	PBM012	Visit 4 (Week 2, Day 4)	8		R	m	w	49	Left	16	7	n	0	n	MindLight	1	OCS_Mean_Pre	7					4			7						22			Visit 4 (Week 2, Day 4)				0	0	0
PBM012	5	active	PBM012	Visit 5 (Week 3, Day 1)	8		R	m	w	49	Left	16	7	n	0	n	MindLight	1	OCS_Mean_Pre	7					5			7						22			Visit 5 (Week 3, Day 1)				0	0	0
PBM012	6	active	PBM012	Visit 6 (Week 3, Day 4)	8		R	m	w	49	Left	16	7	n	0	n	MindLight	1	OCS_Mean_Pre	7					6			7						22			Visit 6 (Week 3, Day 4)				0	0	0
PBM012	7	active	PBM012	Visit 7 (Week 4,Day 1)	8		R	m	w	49	Left	16	7	n	0	n	MindLight	1	OCS_Mean_Pre	7					7			7						22			Visit 7 (Week 4,Day 1)				0	0	0
PBM012	8	active	PBM012	Visit 8 (Week 4, Day 4)	8		R	m	w	49	Left	16	7	n	0	n	MindLight	1	OCS_Mean_Pre	7					8			7						22			Visit 8 (Week 4, Day 4)				0	0	0
PBM012	9	active	PBM012	Visit 9 (Follow-up Week 5, Day 4)	8		R	m	w	49	Left	16	7	n	0	n	MindLight	1	OCS_Mean_Pre	7					9			7						22			Visit 9 (Follow-up Week 5, Day 4)				0	0	0
PBM012	10	active	PBM012	Visit 10 (Follow-up Week 6, Day 4)	8		R	m	w	49	Left	16	7	n	0	n	MindLight	1	OCS_Mean_Pre	7					10			7						22			Visit 10 (Follow-up Week 6, Day 4)				0	0	0
PBM012	11	active	PBM012	Visit 11 (Follow-up Week 7, Day 4)	8		R	m	w	49	Left	16	7	n	0	n	MindLight	1	OCS_Mean_Pre	7					11			7						22			Visit 11 (Follow-up Week 7, Day 4)				0	0	0
PBM013	1	sham	PBM013	Visit 1 (Week 1, Day 1)	8	8	R	m	b	51	Left	12	5	n	0	y	MindLight	0	OCS_Mean_Pre	4		3.33333	0	1	1	0.166667	0	4	4	1	4	0	0	34	34	0	Visit 1 (Week 1, Day 1)	33	33	0	0	0	0	9	9	0	22	22	0
PBM013	2	sham	PBM013	Visit 2 (Week 1, Day 4)	8	5	R	m	b	51	Left	12	5	n	0	y	MindLight	0	OCS_Mean_Pre	4		3.33333	0	1	2	0.166667	-0.333333	4	5.33333	0.666667	0.666667	1.33333	-3.33333	34	23	-11	Visit 2 (Week 1, Day 4)	33	30	-3	-1	6	-7	9	5	-4	22	24	2
PBM013	3	sham	PBM013	Visit 3 (Week 2, Day 1)	8	2	R	m	b	51	Left	12	5	n	0	y	MindLight	0	OCS_Mean_Pre	4		3.33333	0	1	3	0.166667	-0.166667	4	4.66667	0.833333	2	0.666667	-2	34	14	-20	Visit 3 (Week 2, Day 1)	33	16	-17	1	1	0	9	5	-4	22	25	3
PBM013	4	sham	PBM013	Visit 4 (Week 2, Day 4)	8		R	m	b	51	Left	12	5	n	0	y	MindLight	0	OCS_Mean_Pre	4		3.33333	0	1	4	0.166667		4						34			Visit 4 (Week 2, Day 4)	33			0	0	0
PBM013	5	sham	PBM013	Visit 5 (Week 3, Day 1)	8	6	R	m	b	51	Left	12	5	n	0	y	MindLight	0	OCS_Mean_Pre	4		3.33333	0	1	5	0.166667	-0.25	4	5	0.75	4	1	0	34	13	-21	Visit 5 (Week 3, Day 1)	33	14	-19	-2	1	-3	9	5	-4	22	23	1
PBM013	6	sham	PBM013	Visit 6 (Week 3, Day 4)	8	6	R	m	b	51	Left	12	5	n	0	y	MindLight	0	OCS_Mean_Pre	4		3.33333	0	1	6	0.166667	-0.333333	4	5.33333	0.666667	0	1.33333	-4	34	21	-13	Visit 6 (Week 3, Day 4)	33	24	-9	0	3	-3	9	6	-3	22	23	1
PBM013	7	sham	PBM013	Visit 7 (Week 4,Day 1)	8	0	R	m	b	51	Left	12	5	n	0	y	MindLight	0	OCS_Mean_Pre	4		3.33333	0	1	7	0.166667	0.25	4	3	1.25	1	-1	-3	34	5	-29	Visit 7 (Week 4,Day 1)	33	12	-21	-2	0	-2	9	5	-4	22	25	3
PBM013	8	sham	PBM013	Visit 8 (Week 4, Day 4)	8	3	R	m	b	51	Left	12	5	n	0	y	MindLight	0	OCS_Mean_Pre	4		3.33333	0	1	8	0.166667	0.666667	4	1.33333	1.66667	0	-2.66667	-4	34	2	-32	Visit 8 (Week 4, Day 4)	33	3	-30	-3	0	-3	9	5	-4	22	24	2
PBM013	9	sham	PBM013	Visit 9 (Follow-up Week 5, Day 4)	8	3	R	m	b	51	Left	12	5	n	0	y	MindLight	0	OCS_Mean_Pre	4		3.33333	0	1	9	0.166667	0.166667	4	3.33333	1.16667		-0.666667		34	15	-19	Visit 9 (Follow-up Week 5, Day 4)	33	17	-16	-1	0	-1
PBM013	10	sham	PBM013	Visit 10 (Follow-up Week 6, Day 4)	8	0	R	m	b	51	Left	12	5	n	0	y	MindLight	0	OCS_Mean_Pre	4		3.33333	0	1	10	0.166667	0.583333	4	1.66667	1.58333		-2.33333		34	18	-16	Visit 10 (Follow-up Week 6, Day 4)	33	23	-10	-2	0	-2
PBM013	11	sham	PBM013	Visit 11 (Follow-up Week 7, Day 4)	8	1	R	m	b	51	Left	12	5	n	0	y	MindLight	0	OCS_Mean_Pre	4		3.33333	0	1	11	0.166667	1	4	0	2		-4		34	15	-19	Visit 11 (Follow-up Week 7, Day 4)	33	16	-17	0	0	0
PBM014	1	sham	PBM014	Visit 1 (Week 1, Day 1)	1	1	L	m	b	50	Right	12	5	y	1	n	MindLight	0	OCS_Mean_Pre	7.66667		3.66667	3.33333	0.565217	1	0.521739	0	7.66667	7.66667	1	7.66667	0	0	12	12	0	Visit 1 (Week 1, Day 1)	14	14	0	0	0	0	11	11	0	25	25	0
PBM014	2	sham	PBM014	Visit 2 (Week 1, Day 4)	1	4	L	m	b	50	Right	12	5	y	1	n	MindLight	0	OCS_Mean_Pre	7.66667		3.66667	3.33333	0.565217	2	0.521739	0.0869565	7.66667	7	1.08696	7	-0.666667	-0.666667	12	7	-5	Visit 2 (Week 1, Day 4)	14	8	-6	5	-2	7	11	6	-5	25	21	-4
PBM014	3	sham	PBM014	Visit 3 (Week 2, Day 1)	1	0	L	m	b	50	Right	12	5	y	1	n	MindLight	0	OCS_Mean_Pre	7.66667		3.66667	3.33333	0.565217	3	0.521739	0.173913	7.66667	6.33333	1.17391	7	-1.33333	-0.666667	12	16	4	Visit 3 (Week 2, Day 1)	14	10	-4	-6	-2	-4	11	5	-6	25	10	-15
PBM014	4	sham	PBM014	Visit 4 (Week 2, Day 4)	1	5	L	m	b	50	Right	12	5	y	1	n	MindLight	0	OCS_Mean_Pre	7.66667		3.66667	3.33333	0.565217	4	0.521739	0.130435	7.66667	6.66667	1.13043	5.33333	-1	-2.33333	12	20	8	Visit 4 (Week 2, Day 4)	14	15	1	-5	-2	-3	11	7	-4	25	20	-5
PBM014	5	sham	PBM014	Visit 5 (Week 3, Day 1)	1	0	L	m	b	50	Right	12	5	y	1	n	MindLight	0	OCS_Mean_Pre	7.66667		3.66667	3.33333	0.565217	5	0.521739	0.347826	7.66667	5	1.34783	4.66667	-2.66667	-3	12	6	-6	Visit 5 (Week 3, Day 1)	14	14	0	0	-1	1	11	7	-4	25	20	-5
PBM014	6	sham	PBM014	Visit 6 (Week 3, Day 4)	1	0	L	m	b	50	Right	12	5	y	1	n	MindLight	0	OCS_Mean_Pre	7.66667		3.66667	3.33333	0.565217	6	0.521739	0.478261	7.66667	4	1.47826	3.33333	-3.66667	-4.33333	12	7	-5	Visit 6 (Week 3, Day 4)	14	15	1	0	-3	3	11	6	-5	25	25	0
PBM014	7	sham	PBM014	Visit 7 (Week 4,Day 1)	1	0	L	m	b	50	Right	12	5	y	1	n	MindLight	0	OCS_Mean_Pre	7.66667		3.66667	3.33333	0.565217	7	0.521739	0.434783	7.66667	4.33333	1.43478	3	-3.33333	-4.66667	12	7	-5	Visit 7 (Week 4,Day 1)	14	10	-4	2	-3	5	11	5	-6	25	25	0
PBM014	8	sham	PBM014	Visit 8 (Week 4, Day 4)	1	0	L	m	b	50	Right	12	5	y	1	n	MindLight	0	OCS_Mean_Pre	7.66667		3.66667	3.33333	0.565217	8	0.521739	0.391304	7.66667	4.66667	1.3913	5	-3	-2.66667	12	16	4	Visit 8 (Week 4, Day 4)	14	9	-5	-5	2	-7	11	8	-3	25	16	-9
PBM014	9	sham	PBM014	Visit 9 (Follow-up Week 5, Day 4)	1	0	L	m	b	50	Right	12	5	y	1	n	MindLight	0	OCS_Mean_Pre	7.66667		3.66667	3.33333	0.565217	9	0.521739	0.521739	7.66667	3.66667	1.52174		-4		12	14	2	Visit 9 (Follow-up Week 5, Day 4)	14	17	3	-7	-3	-4
PBM014	10	sham	PBM014	Visit 10 (Follow-up Week 6, Day 4)	1	4	L	m	b	50	Right	12	5	y	1	n	MindLight	0	OCS_Mean_Pre	7.66667		3.66667	3.33333	0.565217	10	0.521739	0.478261	7.66667	4	1.47826		-3.66667		12	8	-4	Visit 10 (Follow-up Week 6, Day 4)	14	10	-4	-10	-3	-7
PBM014	11	sham	PBM014	Visit 11 (Follow-up Week 7, Day 4)	1	0	L	m	b	50	Right	12	5	y	1	n	MindLight	0	OCS_Mean_Pre	7.66667		3.66667	3.33333	0.565217	11	0.521739	0.565217	7.66667	3.33333	1.56522		-4.33333		12	15	3	Visit 11 (Follow-up Week 7, Day 4)	14	12	-2	-1	-3	2
PBM015	1	sham	PBM015	Visit 1 (Week 1, Day 1)	0	0	R	m	b	61	Left	13	10	n	0	n	MindLight	0	OCS_Mean_Pre	8.33333		8			1	0.04	0	8.33333	8.33333	1	8	0	-0.333333	33	33	0	Visit 1 (Week 1, Day 1)	29	29	0	0	0	0	11	9	-2	25	20	-5
PBM015	2	sham	PBM015	Visit 2 (Week 1, Day 4)	0	0	R	m	b	61	Left	13	10	n	0	n	MindLight	0	OCS_Mean_Pre	8.33333		8			2	0.04	-0.08	8.33333	9	0.92	7.33333	0.666667	-1	33	42		Visit 2 (Week 1, Day 4)	29	40	11	-1	5	-6	11	14	3	25	16	-9
PBM015	3	sham	PBM015	Visit 3 (Week 2, Day 1)	0		R	m	b	61	Left	13	10	n	0	n	MindLight	0	OCS_Mean_Pre	8.33333		8			3	0.04		8.33333						33			Visit 3 (Week 2, Day 1)				0	0	0				25
PBM015	4	sham	PBM015	Visit 4 (Week 2, Day 4)	0	0	R	m	b	61	Left	13	10	n	0	n	MindLight	0	OCS_Mean_Pre	8.33333		8			4	0.04	0.04	8.33333	8	1.04	8	-0.333333	-0.333333	33	26	-7	Visit 4 (Week 2, Day 4)	29	17	-12	1	-1	2	11	9	-2	25	19	-6
PBM015	5	sham	PBM015	Visit 5 (Week 3, Day 1)	0	0	R	m	b	61	Left	13	10	n	0	n	MindLight	0	OCS_Mean_Pre	8.33333		8			5	0.04	0.04	8.33333	8	1.04	8	-0.333333	-0.333333	33	29	-4	Visit 5 (Week 3, Day 1)	29	28	-1	-5	-1	-4	11	10	-1	25	19	-6
PBM015	6	sham	PBM015	Visit 6 (Week 3, Day 4)	0	0	R	m	b	61	Left	13	10	n	0	n	MindLight	0	OCS_Mean_Pre	8.33333		8			6	0.04	0.04	8.33333	8	1.04	8	-0.333333	-0.333333	33	33	0	Visit 6 (Week 3, Day 4)	29	29	0	1	3	-2	11	9	-2	25	22	-3
PBM015	7	sham	PBM015	Visit 7 (Week 4,Day 1)	0	0	R	m	b	61	Left	13	10	n	0	n	MindLight	0	OCS_Mean_Pre	8.33333		8			7	0.04	0.04	8.33333	8	1.04	8	-0.333333	-0.333333	33	32	-1	Visit 7 (Week 4,Day 1)	29	31	2	-1	3	-4	11	14	3	25	21	-4
PBM015	8	sham	PBM015	Visit 8 (Week 4, Day 4)	0		R	m	b	61	Left	13	10	n	0	n	MindLight	0	OCS_Mean_Pre	8.33333		8			8	0.04		8.33333						33			Visit 8 (Week 4, Day 4)				0	0	0
PBM015	9	sham	PBM015	Visit 9 (Follow-up Week 5, Day 4)	0	0	R	m	b	61	Left	13	10	n	0	n	MindLight	0	OCS_Mean_Pre	8.33333		8			9	0.04	0.04	8.33333	8	1.04		-0.333333		33	35	2	Visit 9 (Follow-up Week 5, Day 4)	29	34	5	-1	2	-3
PBM015	10	sham	PBM015	Visit 10 (Follow-up Week 6, Day 4)	0		R	m	b	61	Left	13	10	n	0	n	MindLight	0	OCS_Mean_Pre	8.33333		8			10	0.04		8.33333						33			Visit 10 (Follow-up Week 6, Day 4)				0	0	0
PBM015	11	sham	PBM015	Visit 11 (Follow-up Week 7, Day 4)	0		R	m	b	61	Left	13	10	n	0	n	MindLight	0	OCS_Mean_Pre	8.33333		8			11	0.04		8.33333						33			Visit 11 (Follow-up Week 7, Day 4)				0	0	0
PBM016	1	sham	PBM016	Visit 1 (Week 1, Day 1)	2	2	L	f	w	28	Right	12	3	n	0	n	MindLight	1	OCS_Mean_Pre	6.66667			8.33333	-0.25	1		0	6.66667	6.66667	1	6	0	-0.666667	13	13	0	Visit 1 (Week 1, Day 1)	10	10	0	0	0	0	11	5	-6	25	25	0
PBM016	2	sham	PBM016	Visit 2 (Week 1, Day 4)	2	1	L	f	w	28	Right	12	3	n	0	n	MindLight	1	OCS_Mean_Pre	6.66667			8.33333	-0.25	2		0.4	6.66667	4	1.4	3.66667	-2.66667	-3	13	6	-7	Visit 2 (Week 1, Day 4)	10	1	-9	1	0	1	11	5	-6	25	24	-1
PBM016	3	sham	PBM016	Visit 3 (Week 2, Day 1)	2	1	L	f	w	28	Right	12	3	n	0	n	MindLight	1	OCS_Mean_Pre	6.66667			8.33333	-0.25	3		0.55	6.66667	3	1.55	2.33333	-3.66667	-4.33333	13	8	-5	Visit 3 (Week 2, Day 1)	10	7	-3	-5	0	-5	11	5	-6	25	16	-9
PBM016	4	sham	PBM016	Visit 4 (Week 2, Day 4)	2	1	L	f	w	28	Right	12	3	n	0	n	MindLight	1	OCS_Mean_Pre	6.66667			8.33333	-0.25	4		0.5	6.66667	3.33333	1.5	1.66667	-3.33333	-5	13	12	-1	Visit 4 (Week 2, Day 4)	10	8	-2	-10	0	-10	11	5	-6	25	11	-14
PBM016	5	sham	PBM016	Visit 5 (Week 3, Day 1)	2	0	L	f	w	28	Right	12	3	n	0	n	MindLight	1	OCS_Mean_Pre	6.66667			8.33333	-0.25	5		-0.35	6.66667	9	0.65	8.66667	2.33333	2	13	22		Visit 5 (Week 3, Day 1)	10	24	14	-11	11	-22	11	15	4	25	11	-14
PBM016	6	sham	PBM016	Visit 6 (Week 3, Day 4)	2	1	L	f	w	28	Right	12	3	n	0	n	MindLight	1	OCS_Mean_Pre	6.66667			8.33333	-0.25	6		-0.35	6.66667	9	0.65	4.66667	2.33333	-2	13	22		Visit 6 (Week 3, Day 4)	10	19	9	-14	10	-24	11	15	4	25	8	-17
PBM016	7	sham	PBM016	Visit 7 (Week 4,Day 1)	2	9	L	f	w	28	Right	12	3	n	0	n	MindLight	1	OCS_Mean_Pre	6.66667			8.33333	-0.25	7		-0.35	6.66667	9	0.65	9	2.33333	2.33333	13	25	12	Visit 7 (Week 4,Day 1)	10	23	13	-15	13	-28	11	18	7	25	9	-16
PBM016	8	sham	PBM016	Visit 8 (Week 4, Day 4)	2	1	L	f	w	28	Right	12	3	n	0	n	MindLight	1	OCS_Mean_Pre	6.66667			8.33333	-0.25	8		-0.25	6.66667	8.33333	0.75	7.66667	1.66667	1	13	27	14	Visit 8 (Week 4, Day 4)	10	20	10	-9	8	-17	11	8	-3	25	13	-12
PBM016	9	sham	PBM016	Visit 9 (Follow-up Week 5, Day 4)	2		L	f	w	28	Right	12	3	n	0	n	MindLight	1	OCS_Mean_Pre	6.66667			8.33333	-0.25	9			6.66667						13			Visit 9 (Follow-up Week 5, Day 4)				0	0	0
PBM016	10	sham	PBM016	Visit 10 (Follow-up Week 6, Day 4)	2	2	L	f	w	28	Right	12	3	n	0	n	MindLight	1	OCS_Mean_Pre	6.66667			8.33333	-0.25	10		-0.3	6.66667	8.66667	0.7		2		13	33	20	Visit 10 (Follow-up Week 6, Day 4)	10	34	24	-12	10	-22
PBM016	11	sham	PBM016	Visit 11 (Follow-up Week 7, Day 4)	2	0	L	f	w	28	Right	12	3	n	0	n	MindLight	1	OCS_Mean_Pre	6.66667			8.33333	-0.25	11		-0.25	6.66667	8.33333	0.75		1.66667		13	6	-7	Visit 11 (Follow-up Week 7, Day 4)	10	2	-8	-12	1	-13
PBM017	1	sham	PBM017	Visit 1 (Week 1, Day 1)	0	0	R	m	b	63	Right	13	7	n	0	n	MindLight	0	OCS_Mean_Pre	4.66667		3	2	0.571429	1	0.357143	0	4.66667	4.66667	1	5	0	0.333333	34	34	0	Visit 1 (Week 1, Day 1)	25	25	0	0	0	0	15	15	0	16	16	0
PBM017	2	sham	PBM017	Visit 2 (Week 1, Day 4)	0	2	R	m	b	63	Right	13	7	n	0	n	MindLight	0	OCS_Mean_Pre	4.66667		3	2	0.571429	2	0.357143	-0.0714286	4.66667	5	0.928571	4	0.333333	-0.666667	34	28	-6	Visit 2 (Week 1, Day 4)	25	23	-2	-3	-4	1	15	12	-3	16	15	-1
PBM017	3	sham	PBM017	Visit 3 (Week 2, Day 1)	0	3	R	m	b	63	Right	13	7	n	0	n	MindLight	0	OCS_Mean_Pre	4.66667		3	2	0.571429	3	0.357143	-0.285714	4.66667	6	0.714286	3.66667	1.33333	-1	34	33	-1	Visit 3 (Week 2, Day 1)	25	25	0	1	1	0	15	13	-2	16	16	0
PBM017	4	sham	PBM017	Visit 4 (Week 2, Day 4)	0	3	R	m	b	63	Right	13	7	n	0	n	MindLight	0	OCS_Mean_Pre	4.66667		3	2	0.571429	4	0.357143	-0.0714286	4.66667	5	0.928571	4	0.333333	-0.666667	34	30	-4	Visit 4 (Week 2, Day 4)	25	25	0	-2	-2	0	15	15	0	16	15	-1
PBM017	5	sham	PBM017	Visit 5 (Week 3, Day 1)	0	2	R	m	b	63	Right	13	7	n	0	n	MindLight	0	OCS_Mean_Pre	4.66667		3	2	0.571429	5	0.357143	0.357143	4.66667	3	1.35714	3	-1.66667	-1.66667	34	30	-4	Visit 5 (Week 3, Day 1)	25	25	0	0	0	0	15	12	-3	16	12	-4
PBM017	6	sham	PBM017	Visit 6 (Week 3, Day 4)	0	1	R	m	b	63	Right	13	7	n	0	n	MindLight	0	OCS_Mean_Pre	4.66667		3	2	0.571429	6	0.357143	0.357143	4.66667	3	1.35714	4	-1.66667	-0.666667	34	32	-2	Visit 6 (Week 3, Day 4)	25	24	-1	0	-2	2	15	13	-2	16	16	0
PBM017	7	sham	PBM017	Visit 7 (Week 4,Day 1)	0	0	R	m	b	63	Right	13	7	n	0	n	MindLight	0	OCS_Mean_Pre	4.66667		3	2	0.571429	7	0.357143	0.357143	4.66667	3	1.35714	2.66667	-1.66667	-2	34	31	-3	Visit 7 (Week 4,Day 1)	25	29	4	-3	-5	2	15	12	-3	16	14	-2
PBM017	8	sham	PBM017	Visit 8 (Week 4, Day 4)	0	0	R	m	b	63	Right	13	7	n	0	n	MindLight	0	OCS_Mean_Pre	4.66667		3	2	0.571429	8	0.357143	0.357143	4.66667	3	1.35714	3	-1.66667	-1.66667	34	30	-4	Visit 8 (Week 4, Day 4)	25	27	2	1	-2	3	15	13	-2	16	14	-2
PBM017	9	sham	PBM017	Visit 9 (Follow-up Week 5, Day 4)	0	0	R	m	b	63	Right	13	7	n	0	n	MindLight	0	OCS_Mean_Pre	4.66667		3	2	0.571429	9	0.357143	0.357143	4.66667	3	1.35714		-1.66667		34	28	-6	Visit 9 (Follow-up Week 5, Day 4)	25	24	-1	-1	-2	1
PBM017	10	sham	PBM017	Visit 10 (Follow-up Week 6, Day 4)	0	1	R	m	b	63	Right	13	7	n	0	n	MindLight	0	OCS_Mean_Pre	4.66667		3	2	0.571429	10	0.357143	0.571429	4.66667	2	1.57143		-2.66667		34	26	-8	Visit 10 (Follow-up Week 6, Day 4)	25	23	-2	-2	-3	1
PBM017	11	sham	PBM017	Visit 11 (Follow-up Week 7, Day 4)	0	0	R	m	b	63	Right	13	7	n	0	n	MindLight	0	OCS_Mean_Pre	4.66667		3	2	0.571429	11	0.357143	0.571429	4.66667	2	1.57143		-2.66667		34	29	-5	Visit 11 (Follow-up Week 7, Day 4)	25	23	-2	-3	-3	0
PBM018	1	active	PBM018	Visit 1 (Week 1, Day 1)	11	11	L	f	w	32	Right	12	3	y	1	n	MindLight	1	OCS_Mean_Pre	7.33333		3	3	0.590909	1	0.590909	0	7.33333	7.33333	1	7.33333	0	0	21	21	0	Visit 1 (Week 1, Day 1)	19	19	0	0	0	0	6	6	0	16	16	0
PBM018	2	active	PBM018	Visit 2 (Week 1, Day 4)	11	9	L	f	w	32	Right	12	3	y	1	n	MindLight	1	OCS_Mean_Pre	7.33333		3	3	0.590909	2	0.590909	0.136364	7.33333	6.33333	1.13636	5.33333	-1	-2	21	13	-8	Visit 2 (Week 1, Day 4)	19	18	-1	4	-1	5	6	6	0	16	21	5
PBM018	3	active	PBM018	Visit 3 (Week 2, Day 1)	11	11	L	f	w	32	Right	12	3	y	1	n	MindLight	1	OCS_Mean_Pre	7.33333		3	3	0.590909	3	0.590909	0.0909091	7.33333	6.66667	1.09091	6	-0.666667	-1.33333	21	11	-10	Visit 3 (Week 2, Day 1)	19	10	-9	4	-1	5	6	5	-1	16	20	4
PBM018	4	active	PBM018	Visit 4 (Week 2, Day 4)	11	9	L	f	w	32	Right	12	3	y	1	n	MindLight	1	OCS_Mean_Pre	7.33333		3	3	0.590909	4	0.590909	0.136364	7.33333	6.33333	1.13636	5.33333	-1	-2	21	14	-7	Visit 4 (Week 2, Day 4)	19	13	-6	4	0	4	6	5	-1	16	20	4
PBM018	5	active	PBM018	Visit 5 (Week 3, Day 1)	11	9	L	f	w	32	Right	12	3	y	1	n	MindLight	1	OCS_Mean_Pre	7.33333		3	3	0.590909	5	0.590909	0.318182	7.33333	5	1.31818	4.66667	-2.33333	-2.66667	21	10	-11	Visit 5 (Week 3, Day 1)	19	8	-11	4	-1	5	6	5	-1	16	20	4
PBM018	6	active	PBM018	Visit 6 (Week 3, Day 4)	11	4	L	f	w	32	Right	12	3	y	1	n	MindLight	1	OCS_Mean_Pre	7.33333		3	3	0.590909	6	0.590909	0.318182	7.33333	5	1.31818	3.66667	-2.33333	-3.66667	21	7	-14	Visit 6 (Week 3, Day 4)	19	9	-10	5	-1	6	6	5	-1	16	23	7
PBM018	7	active	PBM018	Visit 7 (Week 4,Day 1)	11	5	L	f	w	32	Right	12	3	y	1	n	MindLight	1	OCS_Mean_Pre	7.33333		3	3	0.590909	7	0.590909	0.318182	7.33333	5	1.31818	3.33333	-2.33333	-4	21	7	-14	Visit 7 (Week 4,Day 1)	19	9	-10	4	-2	6	6	5	-1	16	23	7
PBM018	8	active	PBM018	Visit 8 (Week 4, Day 4)	11	5	L	f	w	32	Right	12	3	y	1	n	MindLight	1	OCS_Mean_Pre	7.33333		3	3	0.590909	8	0.590909	0.454545	7.33333	4	1.45455	2	-3.33333	-5.33333	21	7	-14	Visit 8 (Week 4, Day 4)	19	8	-11	4	-1	5	6	5	-1	16	20	4
PBM018	9	active	PBM018	Visit 9 (Follow-up Week 5, Day 4)	11	4	L	f	w	32	Right	12	3	y	1	n	MindLight	1	OCS_Mean_Pre	7.33333		3	3	0.590909	9	0.590909	0.590909	7.33333	3	1.59091		-4.33333		21	8	-13	Visit 9 (Follow-up Week 5, Day 4)	19	7	-12	4	-2	6
PBM018	10	active	PBM018	Visit 10 (Follow-up Week 6, Day 4)	11	2	L	f	w	32	Right	12	3	y	1	n	MindLight	1	OCS_Mean_Pre	7.33333		3	3	0.590909	10	0.590909	0.590909	7.33333	3	1.59091		-4.33333		21	8	-13	Visit 10 (Follow-up Week 6, Day 4)	19	9	-10	4	-1	5
PBM018	11	active	PBM018	Visit 11 (Follow-up Week 7, Day 4)	11	2	L	f	w	32	Right	12	3	y	1	n	MindLight	1	OCS_Mean_Pre	7.33333		3	3	0.590909	11	0.590909	0.590909	7.33333	3	1.59091		-4.33333		21	7	-14	Visit 11 (Follow-up Week 7, Day 4)	19	7	-12	5	-2	7
PBM019	1	sham	PBM019	Visit 1 (Week 1, Day 1)	11	11	L	m	b	58	Right	14	6	n	0	n	MindLight	0	OCS_Mean_Pre	5.33333		4.66667	4.66667	0.125	1	0.125	0	5.33333	5.33333	1	6.33333	0	1	7	7	0	Visit 1 (Week 1, Day 1)	5	5	0	0	0	0	6	7	1	19	19	0
PBM019	2	sham	PBM019	Visit 2 (Week 1, Day 4)	11	4	L	m	b	58	Right	14	6	n	0	n	MindLight	0	OCS_Mean_Pre	5.33333		4.66667	4.66667	0.125	2	0.125	0	5.33333	5.33333	1	3	0	-2.33333	7	6	-1	Visit 2 (Week 1, Day 4)	5	5	0	4	0	4	6	5	-1	19	19	0
PBM019	3	sham	PBM019	Visit 3 (Week 2, Day 1)	11	3	L	m	b	58	Right	14	6	n	0	n	MindLight	0	OCS_Mean_Pre	5.33333		4.66667	4.66667	0.125	3	0.125	0.25	5.33333	4	1.25	3	-1.33333	-2.33333	7	5	-2	Visit 3 (Week 2, Day 1)	5	5	0	4	1	3	6	5	-1	19	20	1
PBM019	4	sham	PBM019	Visit 4 (Week 2, Day 4)	11	1	L	m	b	58	Right	14	6	n	0	n	MindLight	0	OCS_Mean_Pre	5.33333		4.66667	4.66667	0.125	4	0.125	0.3125	5.33333	3.66667	1.3125	4	-1.66667	-1.33333	7	7	0	Visit 4 (Week 2, Day 4)	5	5	0	4	0	4	6	5	-1	19	18	-1
PBM019	5	sham	PBM019	Visit 5 (Week 3, Day 1)	11	3	L	m	b	58	Right	14	6	n	0	n	MindLight	0	OCS_Mean_Pre	5.33333		4.66667	4.66667	0.125	5	0.125	0.25	5.33333	4	1.25	3.66667	-1.33333	-1.66667	7	5	-2	Visit 5 (Week 3, Day 1)	5	5	0	0	0	0	6	5	-1	19	19	0
PBM019	6	sham	PBM019	Visit 6 (Week 3, Day 4)	11	5	L	m	b	58	Right	14	6	n	0	n	MindLight	0	OCS_Mean_Pre	5.33333		4.66667	4.66667	0.125	6	0.125	0.25	5.33333	4	1.25	4	-1.33333	-1.33333	7	5	-2	Visit 6 (Week 3, Day 4)	5	5	0	-1	0	-1	6	5	-1	19	21	2
PBM019	7	sham	PBM019	Visit 7 (Week 4,Day 1)	11	7	L	m	b	58	Right	14	6	n	0	n	MindLight	0	OCS_Mean_Pre	5.33333		4.66667	4.66667	0.125	7	0.125	-0.1875	5.33333	6.33333	0.8125	4	1	-1.33333	7	10	3	Visit 7 (Week 4,Day 1)	5	8	3	2	2	0	6	5	-1	19	13	-6
PBM019	8	sham	PBM019	Visit 8 (Week 4, Day 4)	11	1	L	m	b	58	Right	14	6	n	0	n	MindLight	0	OCS_Mean_Pre	5.33333		4.66667	4.66667	0.125	8	0.125	0.25	5.33333	4	1.25	3	-1.33333	-2.33333	7	6	-1	Visit 8 (Week 4, Day 4)	5	6	1	-2	2	-4	6	5	-1	19	19	0
PBM019	9	sham	PBM019	Visit 9 (Follow-up Week 5, Day 4)	11	4	L	m	b	58	Right	14	6	n	0	n	MindLight	0	OCS_Mean_Pre	5.33333		4.66667	4.66667	0.125	9	0.125	0.125	5.33333	4.66667	1.125		-0.666667		7	8	1	Visit 9 (Follow-up Week 5, Day 4)	5	6	1	-7	0	-7
PBM019	10	sham	PBM019	Visit 10 (Follow-up Week 6, Day 4)	11	2	L	m	b	58	Right	14	6	n	0	n	MindLight	0	OCS_Mean_Pre	5.33333		4.66667	4.66667	0.125	10	0.125	0.0625	5.33333	5	1.0625		-0.333333		7	5	-2	Visit 10 (Follow-up Week 6, Day 4)	5	4	-1	-7	0	-7
PBM019	11	sham	PBM019	Visit 11 (Follow-up Week 7, Day 4)	11	5	L	m	b	58	Right	14	6	n	0	n	MindLight	0	OCS_Mean_Pre	5.33333		4.66667	4.66667	0.125	11	0.125	0.125	5.33333	4.66667	1.125		-0.666667		7	7	0	Visit 11 (Follow-up Week 7, Day 4)	5	4	-1	-3	1	-4
PBM020	1	sham	PBM020	Visit 1 (Week 1, Day 1)	3	3	R	m	w	33	Right	13	8	n	0	n	MindLight	1	OCS_Mean_Pre	7		0.666667	1	0.857143	1	0.904762	0	7	7	1	3.66667	0	-3.33333	11	11	0	Visit 1 (Week 1, Day 1)	8	8	0	0	0	0	6	6	0	23	23	0
PBM020	2	sham	PBM020	Visit 2 (Week 1, Day 4)	3	1	R	m	w	33	Right	13	8	n	0	n	MindLight	1	OCS_Mean_Pre	7		0.666667	1	0.857143	2	0.904762	0.047619	7	6.66667	1.04762	4.66667	-0.333333	-2.33333	11	16	5	Visit 2 (Week 1, Day 4)	8	17	9	-7	1	-8	6	8	2	23	19	-4
PBM020	3	sham	PBM020	Visit 3 (Week 2, Day 1)	3	1	R	m	w	33	Right	13	8	n	0	n	MindLight	1	OCS_Mean_Pre	7		0.666667	1	0.857143	3	0.904762	0.333333	7	4.66667	1.33333	1.66667	-2.33333	-5.33333	11	2	-9	Visit 3 (Week 2, Day 1)	8	8	0	0	-3	3	6	7	1	23	25	2
PBM020	4	sham	PBM020	Visit 4 (Week 2, Day 4)	3	0	R	m	w	33	Right	13	8	n	0	n	MindLight	1	OCS_Mean_Pre	7		0.666667	1	0.857143	4	0.904762	0.380952	7	4.33333	1.38095	1	-2.66667	-6	11		-11	Visit 4 (Week 2, Day 4)	8	8	0	-5	-1	-4	6	8	2	23	20	-3
PBM020	5	sham	PBM020	Visit 5 (Week 3, Day 1)	3	0	R	m	w	33	Right	13	8	n	0	n	MindLight	1	OCS_Mean_Pre	7		0.666667	1	0.857143	5	0.904762	0.047619	7	6.66667	1.04762	6	-0.333333	-1	11	22	11	Visit 5 (Week 3, Day 1)	8	18	10	-6	2	-8	6	11	5	23	22	-1
PBM020	6	sham	PBM020	Visit 6 (Week 3, Day 4)	3	0	R	m	w	33	Right	13	8	n	0	n	MindLight	1	OCS_Mean_Pre	7		0.666667	1	0.857143	6	0.904762	0.571429	7	3	1.57143	0.666667	-4	-6.33333	11	7	-4	Visit 6 (Week 3, Day 4)	8	8	0	-2	-5	3	6	5	-1	23	23	0
PBM020	7	sham	PBM020	Visit 7 (Week 4,Day 1)	3	0	R	m	w	33	Right	13	8	n	0	n	MindLight	1	OCS_Mean_Pre	7		0.666667	1	0.857143	7	0.904762	0.714286	7	2	1.71429	0.666667	-5	-6.33333	11	3	-8	Visit 7 (Week 4,Day 1)	8	5	-3	-2	-5	3	6	7	1	23	22	-1
PBM020	8	sham	PBM020	Visit 8 (Week 4, Day 4)	3	0	R	m	w	33	Right	13	8	n	0	n	MindLight	1	OCS_Mean_Pre	7		0.666667	1	0.857143	8	0.904762	0.52381	7	3.33333	1.52381	1.33333	-3.66667	-5.66667	11	9	-2	Visit 8 (Week 4, Day 4)	8	7	-1	-4	1	-5	6	9	3	23	22	-1
PBM020	9	sham	PBM020	Visit 9 (Follow-up Week 5, Day 4)	3	0	R	m	w	33	Right	13	8	n	0	n	MindLight	1	OCS_Mean_Pre	7		0.666667	1	0.857143	9	0.904762	0.904762	7	0.666667	1.90476		-6.33333		11	5	-6	Visit 9 (Follow-up Week 5, Day 4)	8	5	-3	-6	-3	-3
PBM020	10	sham	PBM020	Visit 10 (Follow-up Week 6, Day 4)	3	0	R	m	w	33	Right	13	8	n	0	n	MindLight	1	OCS_Mean_Pre	7		0.666667	1	0.857143	10	0.904762	0.809524	7	1.33333	1.80952		-5.66667		11	6	-5	Visit 10 (Follow-up Week 6, Day 4)	8	7	-1	-4	-3	-1
PBM020	11	sham	PBM020	Visit 11 (Follow-up Week 7, Day 4)	3	0	R	m	w	33	Right	13	8	n	0	n	MindLight	1	OCS_Mean_Pre	7		0.666667	1	0.857143	11	0.904762	0.857143	7	1	1.85714		-6		11	0	-11	Visit 11 (Follow-up Week 7, Day 4)	8	0	-8	-10	-7	-3
PBM021	1	active	PBM021	Visit 1 (Week 1, Day 1)	2	2	L	m	w	32	Left	12	1	n	0	y	MindLight	0	OCS_Mean_Pre	7.33333		3.33333	3.33333	0.545455	1	0.545455	0	7.33333	7.33333	1	1.33333	0	-6	0	0	0	Visit 1 (Week 1, Day 1)	0	0	0	0	0	0	5	5	0	25	25	0
PBM021	2	active	PBM021	Visit 2 (Week 1, Day 4)	2	0	L	m	w	32	Left	12	1	n	0	y	MindLight	0	OCS_Mean_Pre	7.33333		3.33333	3.33333	0.545455	2	0.545455	-0.0909091	7.33333	8	0.909091	3	0.666667	-4.33333	0	0	0	Visit 2 (Week 1, Day 4)	0	0	0	4	0	4	5	5	0	25	24	-1
PBM021	3	active	PBM021	Visit 3 (Week 2, Day 1)	2	2	L	m	w	32	Left	12	1	n	0	y	MindLight	0	OCS_Mean_Pre	7.33333		3.33333	3.33333	0.545455	3	0.545455	0.181818	7.33333	6	1.18182	1.66667	-1.33333	-5.66667	0	0	0	Visit 3 (Week 2, Day 1)	0	1	1	-4	0	-4	5	5	0	25	25	0
PBM021	4	active	PBM021	Visit 4 (Week 2, Day 4)	2	0	L	m	w	32	Left	12	1	n	0	y	MindLight	0	OCS_Mean_Pre	7.33333		3.33333	3.33333	0.545455	4	0.545455	-0.136364	7.33333	8.33333	0.863636	3	1	-4.33333	0	0	0	Visit 4 (Week 2, Day 4)	0	6	6	-1	0	-1	5	5	0	25	20	-5
PBM021	5	active	PBM021	Visit 5 (Week 3, Day 1)	2	2	L	m	w	32	Left	12	1	n	0	y	MindLight	0	OCS_Mean_Pre	7.33333		3.33333	3.33333	0.545455	5	0.545455	0.181818	7.33333	6	1.18182	0	-1.33333	-7.33333	0	4	4	Visit 5 (Week 3, Day 1)	0	0	0	-1	0	-1	5	5	0	25	20	-5
PBM021	6	active	PBM021	Visit 6 (Week 3, Day 4)	2	0	L	m	w	32	Left	12	1	n	0	y	MindLight	0	OCS_Mean_Pre	7.33333		3.33333	3.33333	0.545455	6	0.545455	0.454545	7.33333	4	1.45455	1.33333	-3.33333	-6	0	1	1	Visit 6 (Week 3, Day 4)	0	4	4	-6	0	-6	5	5	0	25	15	-10
PBM021	7	active	PBM021	Visit 7 (Week 4,Day 1)	2		L	m	w	32	Left	12	1	n	0	y	MindLight	0	OCS_Mean_Pre	7.33333		3.33333	3.33333	0.545455	7	0.545455		7.33333			0		-7.33333	0			Visit 7 (Week 4,Day 1)				0	0	0
PBM021	8	active	PBM021	Visit 8 (Week 4, Day 4)	2	0	L	m	w	32	Left	12	1	n	0	y	MindLight	0	OCS_Mean_Pre	7.33333		3.33333	3.33333	0.545455	8	0.545455	0.590909	7.33333	3	1.59091	1.66667	-4.33333	-5.66667	0	0	0	Visit 8 (Week 4, Day 4)	0	0	0	-1	0	-1	5	5	0	25	20	-5
PBM021	9	active	PBM021	Visit 9 (Follow-up Week 5, Day 4)	2	0	L	m	w	32	Left	12	1	n	0	y	MindLight	0	OCS_Mean_Pre	7.33333		3.33333	3.33333	0.545455	9	0.545455	0.545455	7.33333	3.33333	1.54545		-4		0	0	0	Visit 9 (Follow-up Week 5, Day 4)	0	0	0	-1	0	-1
PBM021	10	active	PBM021	Visit 10 (Follow-up Week 6, Day 4)	2	0	L	m	w	32	Left	12	1	n	0	y	MindLight	0	OCS_Mean_Pre	7.33333		3.33333	3.33333	0.545455	10	0.545455	-0.227273	7.33333	9	0.772727		1.66667		0	8	8	Visit 10 (Follow-up Week 6, Day 4)	0	9	9	-9	15	-24
PBM021	11	active	PBM021	Visit 11 (Follow-up Week 7, Day 4)	2	0	L	m	w	32	Left	12	1	n	0	y	MindLight	0	OCS_Mean_Pre	7.33333		3.33333	3.33333	0.545455	11	0.545455	0.545455	7.33333	3.33333	1.54545		-4		0	4	4	Visit 11 (Follow-up Week 7, Day 4)	0	4	4	-4	0	-4
PBM022	1	active	PBM022	Visit 1 (Week 1, Day 1)	12	12	R	m	b	55	Left	14	2	n	0	n	MindLight	1	OCS_Mean_Pre	9		0	1	0.888889	1	1	0	9	9	1	3.33333	0	-5.66667	3	3	0	Visit 1 (Week 1, Day 1)	3	3	0	0	0	0	5	5	0	10	10	0
PBM022	2	active	PBM022	Visit 2 (Week 1, Day 4)	12	4	R	m	b	55	Left	14	2	n	0	n	MindLight	1	OCS_Mean_Pre	9		0	1	0.888889	2	1	0	7	7	1	0	0	-7	3	0	-3	Visit 2 (Week 1, Day 4)	3	0	-3	0	0	0	5	5	0	10	15	5
PBM022	3	active	PBM022	Visit 3 (Week 2, Day 1)	12	2	R	m	b	55	Left	14	2	n	0	n	MindLight	1	OCS_Mean_Pre	9		0	1	0.888889	3	1	0.857143	7	1	1.85714	0	-6	-7	3	0	-3	Visit 3 (Week 2, Day 1)	3	0	-3	8	0	8	5	5	0	10	20	10
PBM022	4	active	PBM022	Visit 4 (Week 2, Day 4)	12	1	R	m	b	55	Left	14	2	n	0	n	MindLight	1	OCS_Mean_Pre	9		0	1	0.888889	4	1	0.857143	7	1	1.85714	0	-6	-7	3	1	-2	Visit 4 (Week 2, Day 4)	3	1	-2	9	0	9	5	5	0	10	20	10
PBM022	5	active	PBM022	Visit 5 (Week 3, Day 1)	12	0	R	m	b	55	Left	14	2	n	0	n	MindLight	1	OCS_Mean_Pre	9		0	1	0.888889	5	1	1	7	0	2	0	-7	-7	3	0	-3	Visit 5 (Week 3, Day 1)	3	1	-2	2	0	2	5	5	0	10	11	1
PBM022	6	active	PBM022	Visit 6 (Week 3, Day 4)	12	1	R	m	b	55	Left	14	2	n	0	n	MindLight	1	OCS_Mean_Pre	9		0	1	0.888889	6	1	1	7	0	2	0	-7	-7	3	0	-3	Visit 6 (Week 3, Day 4)	3	0	-3	5	0	5	5	5	0	10	15	5
PBM022	7	active	PBM022	Visit 7 (Week 4,Day 1)	12	0	R	m	b	55	Left	14	2	n	0	n	MindLight	1	OCS_Mean_Pre	9		0	1	0.888889	7	1	0.857143	7	1	1.85714	0.666667	-6	-6.33333	3	0	-3	Visit 7 (Week 4,Day 1)	3	2	-1	3	0	3	5	5	0	10	13	3
PBM022	8	active	PBM022	Visit 8 (Week 4, Day 4)	12	1	R	m	b	55	Left	14	2	n	0	n	MindLight	1	OCS_Mean_Pre	9		0	1	0.888889	8	1	0.190476	7	5.66667	1.19048	0	-1.33333	-7	3	2	-1	Visit 8 (Week 4, Day 4)	3	1	-2	0	1	-1	5	5	0	10	9	-1
PBM022	9	active	PBM022	Visit 9 (Follow-up Week 5, Day 4)	12	0	R	m	b	55	Left	14	2	n	0	n	MindLight	1	OCS_Mean_Pre	9		0	1	0.888889	9	1	1	7	0	2		-7		3	0	-3	Visit 9 (Follow-up Week 5, Day 4)	3	0	-3	5	0	5
PBM022	10	active	PBM022	Visit 10 (Follow-up Week 6, Day 4)	12	0	R	m	b	55	Left	14	2	n	0	n	MindLight	1	OCS_Mean_Pre	9		0	1	0.888889	10	1	1	7	0	2		-7		3	0	-3	Visit 10 (Follow-up Week 6, Day 4)	3	0	-3	5	0	5
PBM022	11	active	PBM022	Visit 11 (Follow-up Week 7, Day 4)	12	0	R	m	b	55	Left	14	2	n	0	n	MindLight	1	OCS_Mean_Pre	9		0	1	0.888889	11	1	0.857143	7	1	1.85714		-6		3	0	-3	Visit 11 (Follow-up Week 7, Day 4)	3	0	-3	5	0	5
PBM023	1	active	PBM023	Visit 1 (Week 1, Day 1)	0	0	R	m	w	40	Right	12	6	n	0	y	MindLight	0	OCS_Mean_Pre	7.33333		3.33333			1	0.545455	0	7.33333	7.33333	1	5.66667	0	-1.66667	4	4	0	Visit 1 (Week 1, Day 1)	6	6	0	0	0	0	10	10	0	17	17	0
PBM023	2	active	PBM023	Visit 2 (Week 1, Day 4)	0	0	R	m	w	40	Right	12	6	n	0	y	MindLight	0	OCS_Mean_Pre	7.33333		3.33333			2	0.545455	1	7.33333	0	2	2.33333	-7.33333	-5	4	5	1	Visit 2 (Week 1, Day 4)	6	0	-6	-2	-6	4	10	5	-5	17	13	-4
PBM023	3	active	PBM023	Visit 3 (Week 2, Day 1)	0	0	R	m	w	40	Right	12	6	n	0	y	MindLight	0	OCS_Mean_Pre	7.33333		3.33333			3	0.545455	0.5	7.33333	3.66667	1.5	3.33333	-3.66667	-4	4	5	1	Visit 3 (Week 2, Day 1)	6	0	-6	-2	-6	4	10	5	-5	17	13	-4
PBM023	4	active	PBM023	Visit 4 (Week 2, Day 4)	0	1	R	m	w	40	Right	12	6	n	0	y	MindLight	0	OCS_Mean_Pre	7.33333		3.33333			4	0.545455	0.0909091	7.33333	6.66667	1.09091	1	-0.666667	-6.33333	4	4	0	Visit 4 (Week 2, Day 4)	6	0	-6	2	-6	8	10	5	-5	17	15	-2
PBM023	5	active	PBM023	Visit 5 (Week 3, Day 1)	0	1	R	m	w	40	Right	12	6	n	0	y	MindLight	0	OCS_Mean_Pre	7.33333		3.33333			5	0.545455	0.363636	7.33333	4.66667	1.36364	4.33333	-2.66667	-3	4	3	-1	Visit 5 (Week 3, Day 1)	6	2	-4	-4	-6	2	10	5	-5	17	13	-4
PBM023	6	active	PBM023	Visit 6 (Week 3, Day 4)	0	1	R	m	w	40	Right	12	6	n	0	y	MindLight	0	OCS_Mean_Pre	7.33333		3.33333			6	0.545455	0.545455	7.33333	3.33333	1.54545	2.33333	-4	-5	4	5	1	Visit 6 (Week 3, Day 4)	6	1	-5	-1	-6	5	10	5	-5	17	11	-6
PBM023	7	active	PBM023	Visit 7 (Week 4,Day 1)	0	5	R	m	w	40	Right	12	6	n	0	y	MindLight	0	OCS_Mean_Pre	7.33333		3.33333			7	0.545455	0.454545	7.33333	4	1.45455	4.66667	-3.33333	-2.66667	4	4	0	Visit 7 (Week 4,Day 1)	6	2	-4	1	-6	7	10	5	-5	17	15	-2
PBM023	8	active	PBM023	Visit 8 (Week 4, Day 4)	0	0	R	m	w	40	Right	12	6	n	0	y	MindLight	0	OCS_Mean_Pre	7.33333		3.33333			8	0.545455	0.590909	7.33333	3	1.59091	0	-4.33333	-7.33333	4	3	-1	Visit 8 (Week 4, Day 4)	6	0	-6	-3	-6	3	10	5	-5	17	12	-5
PBM023	9	active	PBM023	Visit 9 (Follow-up Week 5, Day 4)	0		R	m	w	40	Right	12	6	n	0	y	MindLight	0	OCS_Mean_Pre	7.33333		3.33333			9	0.545455	0.545455	7.33333	3.33333	1.54545		-4		4	3	-1	Visit 9 (Follow-up Week 5, Day 4)	6	0	-6	-2	-5	3
PBM023	10	active	PBM023	Visit 10 (Follow-up Week 6, Day 4)	0	0	R	m	w	40	Right	12	6	n	0	y	MindLight	0	OCS_Mean_Pre	7.33333		3.33333			10	0.545455	0.363636	7.33333	4.66667	1.36364		-2.66667		4	3	-1	Visit 10 (Follow-up Week 6, Day 4)	6	3	-3	1	-6	7
PBM023	11	active	PBM023	Visit 11 (Follow-up Week 7, Day 4)	0		R	m	w	40	Right	12	6	n	0	y	MindLight	0	OCS_Mean_Pre	7.33333		3.33333			11	0.545455		7.33333						4			Visit 11 (Follow-up Week 7, Day 4)				0	0	0
PBM024	1	active	PBM024	Visit 1 (Week 1, Day 1)	2	2	L	m	b	52	Right	13		n	0	n	MindLight	1	OCS_Mean_Pre	2.33333					1		0	2.33333	2.33333	1	0	0	-2.33333	1	1	0	Visit 1 (Week 1, Day 1)	0	0	0	0	0	0	5	5	0	25	25	0
PBM024	2	active	PBM024	Visit 2 (Week 1, Day 4)	2	0	L	m	b	52	Right	13		n	0	n	MindLight	1	OCS_Mean_Pre	2.33333					2		-2	2.33333	7	-1	5.33333	4.66667	3	1	9	8	Visit 2 (Week 1, Day 4)	0	1	1	6	1	5	5	5	0	25	16	-9
PBM024	3	active	PBM024	Visit 3 (Week 2, Day 1)	2	0	L	m	b	52	Right	13		n	0	n	MindLight	1	OCS_Mean_Pre	2.33333					3		1	2.33333	0	2	0	-2.33333	-2.33333	1	1	0	Visit 3 (Week 2, Day 1)	0	0	0	6	0	6	5	5	0	25	25	0
PBM024	4	active	PBM024	Visit 4 (Week 2, Day 4)	2	0	L	m	b	52	Right	13		n	0	n	MindLight	1	OCS_Mean_Pre	2.33333					4		1	2.33333	0	2	0.333333	-2.33333	-2	1	0	-1	Visit 4 (Week 2, Day 4)	0	0	0	6	0	6	5	5	0	25	25	0
PBM024	5	active	PBM024	Visit 5 (Week 3, Day 1)	2		L	m	b	52	Right	13		n	0	n	MindLight	1	OCS_Mean_Pre	2.33333					5			2.33333						1			Visit 5 (Week 3, Day 1)				0	0	0
PBM024	6	active	PBM024	Visit 6 (Week 3, Day 4)	2	0	L	m	b	52	Right	13		n	0	n	MindLight	1	OCS_Mean_Pre	2.33333					6		1	2.33333	0	2	0	-2.33333	-2.33333	1	0	-1	Visit 6 (Week 3, Day 4)	0	0	0	6	0	6	5	5	0	25	25	0
PBM024	7	active	PBM024	Visit 7 (Week 4,Day 1)	2	0	L	m	b	52	Right	13		n	0	n	MindLight	1	OCS_Mean_Pre	2.33333					7		1	2.33333	0	2	0	-2.33333	-2.33333	1	0	-1	Visit 7 (Week 4,Day 1)	0	0	0	6	0	6	5	5	0	25	25	0
PBM024	8	active	PBM024	Visit 8 (Week 4, Day 4)	2		L	m	b	52	Right	13		n	0	n	MindLight	1	OCS_Mean_Pre	2.33333					8		1	2.33333	0	2	0	-2.33333	-2.33333	1			Visit 8 (Week 4, Day 4)				0	0	0
PBM024	9	active	PBM024	Visit 9 (Follow-up Week 5, Day 4)	2		L	m	b	52	Right	13		n	0	n	MindLight	1	OCS_Mean_Pre	2.33333					9			2.33333						1			Visit 9 (Follow-up Week 5, Day 4)				0	0	0
PBM024	10	active	PBM024	Visit 10 (Follow-up Week 6, Day 4)	2		L	m	b	52	Right	13		n	0	n	MindLight	1	OCS_Mean_Pre	2.33333					10			2.33333						1			Visit 10 (Follow-up Week 6, Day 4)				0	0	0
PBM024	11	active	PBM024	Visit 11 (Follow-up Week 7, Day 4)	2		L	m	b	52	Right	13		n	0	n	MindLight	1	OCS_Mean_Pre	2.33333					11			2.33333						1			Visit 11 (Follow-up Week 7, Day 4)				0	0	0
PBM025	1	sham	PBM025	Visit 1 (Week 1, Day 1)	5		L	m	w	37		12	3	y	1	y	McLean	1	OCS_Mean_Pre	7.33333		2.66667	6.33333	0.136364	1	0.636364	0	7.33333	7.33333	1	6.33333	0	-1	25	25	0	Visit 1 (Week 1, Day 1)	19	19	0	0	0	0	12	12	0	11	11	0
PBM025	2	sham	PBM025	Visit 2 (Week 1, Day 4)	5	5	L	m	w	37		12	3	y	1	y	McLean	1	OCS_Mean_Pre	7.33333		2.66667	6.33333	0.136364	2	0.636364	-0.0909091	7.33333	8	0.909091	5	0.666667	-2.33333	25	13	-12	Visit 2 (Week 1, Day 4)	19	21	2	4	2	2	12	11	-1	11	14	3
PBM025	3	sham	PBM025	Visit 3 (Week 2, Day 1)	5	7	L	m	w	37		12	3	y	1	y	McLean	1	OCS_Mean_Pre	7.33333		2.66667	6.33333	0.136364	3	0.636364	0.0454545	7.33333	7	1.04545	4.33333	-0.333333	-3	25	7	-18	Visit 3 (Week 2, Day 1)	19	9	-10	2	-5	7	12	5	-7	11	15	4
PBM025	4	sham	PBM025	Visit 4 (Week 2, Day 4)	5	7	L	m	w	37		12	3	y	1	y	McLean	1	OCS_Mean_Pre	7.33333		2.66667	6.33333	0.136364	4	0.636364	0.5	7.33333	3.66667	1.5	2.66667	-3.66667	-4.66667	25	3	-22	Visit 4 (Week 2, Day 4)	19	9	-10	6	-4	10	12	5	-7	11	20	9
PBM025	5	sham	PBM025	Visit 5 (Week 3, Day 1)	5		L	m	w	37		12	3	y	1	y	McLean	1	OCS_Mean_Pre	7.33333		2.66667	6.33333	0.136364	5	0.636364		7.33333						25			Visit 5 (Week 3, Day 1)				0	0	0
PBM025	6	sham	PBM025	Visit 6 (Week 3, Day 4)	5	10	L	m	w	37		12	3	y	1	y	McLean	1	OCS_Mean_Pre	7.33333		2.66667	6.33333	0.136364	6	0.636364	0.636364	7.33333	2.66667	1.63636	1.33333	-4.66667	-6	25	10	-15	Visit 6 (Week 3, Day 4)	19	7	-12	8	-4	12	12	6	-6	11	20	9
PBM025	7	sham	PBM025	Visit 7 (Week 4,Day 1)	5	13	L	m	w	37		12	3	y	1	y	McLean	1	OCS_Mean_Pre	7.33333		2.66667	6.33333	0.136364	7	0.636364	0.363636	7.33333	4.66667	1.36364	1.66667	-2.66667	-5.66667	25	6	-19	Visit 7 (Week 4,Day 1)	19	7	-12	5	-8	13	12	5	-7	11	15	4
PBM025	8	sham	PBM025	Visit 8 (Week 4, Day 4)	5	8	L	m	w	37		12	3	y	1	y	McLean	1	OCS_Mean_Pre	7.33333		2.66667	6.33333	0.136364	8	0.636364	0.545455	7.33333	3.33333	1.54545	1.66667	-4	-5.66667	25	0	-25	Visit 8 (Week 4, Day 4)	19	6	-13	5	-7	12	12	7	-5	11	15	4
PBM025	9	sham	PBM025	Visit 9 (Follow-up Week 5, Day 4)	5	12	L	m	w	37		12	3	y	1	y	McLean	1	OCS_Mean_Pre	7.33333		2.66667	6.33333	0.136364	9	0.636364	0.636364	7.33333	2.66667	1.63636		-4.66667		25	0	-25	Visit 9 (Follow-up Week 5, Day 4)	19	6	-13	9	-8	17
PBM025	10	sham	PBM025	Visit 10 (Follow-up Week 6, Day 4)	5	11	L	m	w	37		12	3	y	1	y	McLean	1	OCS_Mean_Pre	7.33333		2.66667	6.33333	0.136364	10	0.636364	0.363636	7.33333	4.66667	1.36364		-2.66667		25	1	-24	Visit 10 (Follow-up Week 6, Day 4)	19	9	-10	5	-7	12
PBM025	11	sham	PBM025	Visit 11 (Follow-up Week 7, Day 4)	5	13	L	m	w	37		12	3	y	1	y	McLean	1	OCS_Mean_Pre	7.33333		2.66667	6.33333	0.136364	11	0.636364	0.136364	7.33333	6.33333	1.13636		-1		25	2	-23	Visit 11 (Follow-up Week 7, Day 4)	19	10	-9	6	-4	10
PBM026	1	sham	PBM026	Visit 1 (Week 1, Day 1)	2	2	R	f	w	37		14	7	y	1	n	McLean	0	OCS_Mean_Pre	2.66667		2.33333	4.33333	-0.625	1	0.125	0	2.66667	2.66667	1	4	0	1.33333	20	20	0	Visit 1 (Week 1, Day 1)	14	14	0	0	0	0	5	5	0	11	10	-1
PBM026	2	sham	PBM026	Visit 2 (Week 1, Day 4)	2	4	R	f	w	37		14	7	y	1	n	McLean	0	OCS_Mean_Pre	2.66667		2.33333	4.33333	-0.625	2	0.125	-0.125	2.66667	3	0.875	3	0.333333	0.333333	20	9	-11	Visit 2 (Week 1, Day 4)	14	16	2	-2	0	-2	5	7	2	11	10	-1
PBM026	3	sham	PBM026	Visit 3 (Week 2, Day 1)	2	3	R	f	w	37		14	7	y	1	n	McLean	0	OCS_Mean_Pre	2.66667		2.33333	4.33333	-0.625	3	0.125	-0.375	2.66667	3.66667	0.625	4	1	1.33333	20	7	-13	Visit 3 (Week 2, Day 1)	14	24	10	1	4	-3	5	6	1	11	14	3
PBM026	4	sham	PBM026	Visit 4 (Week 2, Day 4)	2	5	R	f	w	37		14	7	y	1	n	McLean	0	OCS_Mean_Pre	2.66667		2.33333	4.33333	-0.625	4	0.125	0.125	2.66667	2.33333	1.125	2.33333	-0.333333	-0.333333	20	7	-13	Visit 4 (Week 2, Day 4)	14	19	5	-3	1	-4	5	6	1	11	10	-1
PBM026	5	sham	PBM026	Visit 5 (Week 3, Day 1)	2		R	f	w	37		14	7	y	1	n	McLean	0	OCS_Mean_Pre	2.66667		2.33333	4.33333	-0.625	5	0.125		2.66667						20			Visit 5 (Week 3, Day 1)				0	0	0
PBM026	6	sham	PBM026	Visit 6 (Week 3, Day 4)	2	3	R	f	w	37		14	7	y	1	n	McLean	0	OCS_Mean_Pre	2.66667		2.33333	4.33333	-0.625	6	0.125	-0.25	2.66667	3.33333	0.75	2.66667	0.666667	0	20	15	-5	Visit 6 (Week 3, Day 4)	14	24	10	-4	0	-4	5	5	0	11	12	1
PBM026	7	sham	PBM026	Visit 7 (Week 4,Day 1)	2	5	R	f	w	37		14	7	y	1	n	McLean	0	OCS_Mean_Pre	2.66667		2.33333	4.33333	-0.625	7	0.125	-0.25	2.66667	3.33333	0.75	3.66667	0.666667	1	20	12	-8	Visit 7 (Week 4,Day 1)	14	26	12	-4	0	-4	5	5	0	11	9	-2
PBM026	8	sham	PBM026	Visit 8 (Week 4, Day 4)	2		R	f	w	37		14	7	y	1	n	McLean	0	OCS_Mean_Pre	2.66667		2.33333	4.33333	-0.625	8	0.125		2.66667						20			Visit 8 (Week 4, Day 4)				0	0	0
PBM026	9	sham	PBM026	Visit 9 (Follow-up Week 5, Day 4)	2	4	R	f	w	37		14	7	y	1	n	McLean	0	OCS_Mean_Pre	2.66667		2.33333	4.33333	-0.625	9	0.125	0.125	2.66667	2.33333	1.125		-0.333333		20	12	-8	Visit 9 (Follow-up Week 5, Day 4)	14	23	9	1	0	1
PBM026	10	sham	PBM026	Visit 10 (Follow-up Week 6, Day 4)	2	0	R	f	w	37		14	7	y	1	n	McLean	0	OCS_Mean_Pre	2.66667		2.33333	4.33333	-0.625	10	0.125	0.125	2.66667	2.33333	1.125		-0.333333		20	10	-10	Visit 10 (Follow-up Week 6, Day 4)	14	18	4	7	0	7
PBM026	11	sham	PBM026	Visit 11 (Follow-up Week 7, Day 4)	2	2	R	f	w	37		14	7	y	1	n	McLean	0	OCS_Mean_Pre	2.66667		2.33333	4.33333	-0.625	11	0.125	-0.625	2.66667	4.33333	0.375		1.66667		20	9	-11	Visit 11 (Follow-up Week 7, Day 4)	14	19	5	1	2	-1
PBM027	1	sham	PBM027	Visit 1 (Week 1, Day 1)	9	9	R	f	b	28		13	3	n	0	n	McLean	0	OCS_Mean_Pre	8.33333		7.66667	1.33333	0.84	1	0.08	0	8.33333	8.33333	1	1.33333	0	-7	1	1	0	Visit 1 (Week 1, Day 1)	1	1	0	0	0	0	5	5	0	18	18	0
PBM027	2	sham	PBM027	Visit 2 (Week 1, Day 4)	9	10	R	f	b	28		13	3	n	0	n	McLean	0	OCS_Mean_Pre	8.33333		7.66667	1.33333	0.84	2	0.08	0.08	8.33333	7.66667	1.08	3	-0.666667	-5.33333	1	0	-1	Visit 2 (Week 1, Day 4)	1	0	-1	4	0	4	5	5	0	18	21	3
PBM027	3	sham	PBM027	Visit 3 (Week 2, Day 1)	9	9	R	f	b	28		13	3	n	0	n	McLean	0	OCS_Mean_Pre	8.33333		7.66667	1.33333	0.84	3	0.08	0.28	8.33333	6	1.28	3.66667	-2.33333	-4.66667	1	0	-1	Visit 3 (Week 2, Day 1)	1	0	-1	4	0	4	5	5	0	18	22	4
PBM027	4	sham	PBM027	Visit 4 (Week 2, Day 4)	9	12	R	f	b	28		13	3	n	0	n	McLean	0	OCS_Mean_Pre	8.33333		7.66667	1.33333	0.84	4	0.08	0.12	8.33333	7.33333	1.12	3.66667	-1	-4.66667	1	2	1	Visit 4 (Week 2, Day 4)	1	7	6	0	0	0	5	5	0	18	24	6
PBM027	5	sham	PBM027	Visit 5 (Week 3, Day 1)	9	9	R	f	b	28		13	3	n	0	n	McLean	0	OCS_Mean_Pre	8.33333		7.66667	1.33333	0.84	5	0.08	0.2	8.33333	6.66667	1.2	4.33333	-1.66667	-4	1	0	-1	Visit 5 (Week 3, Day 1)	1	0	-1	4	0	4	5	5	0	18	22	4
PBM027	6	sham	PBM027	Visit 6 (Week 3, Day 4)	9	11	R	f	b	28		13	3	n	0	n	McLean	0	OCS_Mean_Pre	8.33333		7.66667	1.33333	0.84	6	0.08	-0.04	8.33333	8.66667	0.96	3.66667	0.333333	-4.66667	1	0	-1	Visit 6 (Week 3, Day 4)	1	1	0	4	0	4	5	5	0	18	19	1
PBM027	7	sham	PBM027	Visit 7 (Week 4,Day 1)	9	7	R	f	b	28		13	3	n	0	n	McLean	0	OCS_Mean_Pre	8.33333		7.66667	1.33333	0.84	7	0.08	0	8.33333	8.33333	1	5.33333	0	-3	1	0	-1	Visit 7 (Week 4,Day 1)	1	0	-1	4	0	4	5	5	0	18	19	1
PBM027	8	sham	PBM027	Visit 8 (Week 4, Day 4)	9	3	R	f	b	28		13	3	n	0	n	McLean	0	OCS_Mean_Pre	8.33333		7.66667	1.33333	0.84	8	0.08	0	8.33333	8.33333	1	4.66667	0	-3.66667	1	0	-1	Visit 8 (Week 4, Day 4)	1	0	-1	4	0	4	5	5	0	18	22	4
PBM027	9	sham	PBM027	Visit 9 (Follow-up Week 5, Day 4)	9	7	R	f	b	28		13	3	n	0	n	McLean	0	OCS_Mean_Pre	8.33333		7.66667	1.33333	0.84	9	0.08	0.08	8.33333	7.66667	1.08		-0.666667		1	0	-1	Visit 9 (Follow-up Week 5, Day 4)	1	0	-1	2	0	2
PBM027	10	sham	PBM027	Visit 10 (Follow-up Week 6, Day 4)	9	3	R	f	b	28		13	3	n	0	n	McLean	0	OCS_Mean_Pre	8.33333		7.66667	1.33333	0.84	10	0.08	0.56	8.33333	3.66667	1.56		-4.66667		1	0	-1	Visit 10 (Follow-up Week 6, Day 4)	1	0	-1	0	0	0
PBM027	11	sham	PBM027	Visit 11 (Follow-up Week 7, Day 4)	9	4	R	f	b	28		13	3	n	0	n	McLean	0	OCS_Mean_Pre	8.33333		7.66667	1.33333	0.84	11	0.08	0.84	8.33333	1.33333	1.84		-7		1	0	-1	Visit 11 (Follow-up Week 7, Day 4)	1	0	-1	4	0	4
PBM028	1	active	PBM028	Visit 1 (Week 1, Day 1)	16	16	L	m	b	49	Right	13	6	n	0	n	McLean	1	OCS_Mean_Pre	9		1	1	0.888889	1	0.888889	0	9	9	1	8	0	-1	15	15	0	Visit 1 (Week 1, Day 1)	27	27	0	0	0	0	8	8	0	18	18	0
PBM028	2	active	PBM028	Visit 2 (Week 1, Day 4)	16	10	L	m	b	49	Right	13	6	n	0	n	McLean	1	OCS_Mean_Pre	9		1	1	0.888889	2	0.888889	0.296296	9	6.33333	1.2963	6	-2.66667	-3	15	6	-9	Visit 2 (Week 1, Day 4)	27	15	-12	2	-3	5	8	8	0	18	15	-3
PBM028	3	active	PBM028	Visit 3 (Week 2, Day 1)	16	8	L	m	b	49	Right	13	6	n	0	n	McLean	1	OCS_Mean_Pre	9		1	1	0.888889	3	0.888889	0.111111	9	8	1.11111	4	-1	-5	15	13	-2	Visit 3 (Week 2, Day 1)	27	30	3	5	-4	9	8	8	0	18	20	2
PBM028	4	active	PBM028	Visit 4 (Week 2, Day 4)	16	9	L	m	b	49	Right	13	6	n	0	n	McLean	1	OCS_Mean_Pre	9		1	1	0.888889	4	0.888889	0.37037	9	5.66667	1.37037	4	-3.33333	-5	15	9	-6	Visit 4 (Week 2, Day 4)	27	23	-4	7	-5	12	8	6	-2	18	15	-3
PBM028	5	active	PBM028	Visit 5 (Week 3, Day 1)	16	9	L	m	b	49	Right	13	6	n	0	n	McLean	1	OCS_Mean_Pre	9		1	1	0.888889	5	0.888889	0.555556	9	4	1.55556	3	-5	-6	15	9	-6	Visit 5 (Week 3, Day 1)	27	17	-10	4	-6	10	8	6	-2	18	16	-2
PBM028	6	active	PBM028	Visit 6 (Week 3, Day 4)	16	6	L	m	b	49	Right	13	6	n	0	n	McLean	1	OCS_Mean_Pre	9		1	1	0.888889	6	0.888889	0.851852	9	1.33333	1.85185	2.33333	-7.66667	-6.66667	15	6	-9	Visit 6 (Week 3, Day 4)	27	14	-13	5	-6	11	8	7	-1	18	19	1
PBM028	7	active	PBM028	Visit 7 (Week 4,Day 1)	16	7	L	m	b	49	Right	13	6	n	0	n	McLean	1	OCS_Mean_Pre	9		1	1	0.888889	7	0.888889	0.851852	9	1.33333	1.85185	2	-7.66667	-7	15	11	-4	Visit 7 (Week 4,Day 1)	27	20	-7	6	-7	13	8	7	-1	18	18	0
PBM028	8	active	PBM028	Visit 8 (Week 4, Day 4)	16	5	L	m	b	49	Right	13	6	n	0	n	McLean	1	OCS_Mean_Pre	9		1	1	0.888889	8	0.888889	0.666667	9	3	1.66667	1.66667	-6	-7.33333	15	10	-5	Visit 8 (Week 4, Day 4)	27	17	-10	4	-6	10	8	7	-1	18	16	-2
PBM028	9	active	PBM028	Visit 9 (Follow-up Week 5, Day 4)	16	2	L	m	b	49	Right	13	6	n	0	n	McLean	1	OCS_Mean_Pre	9		1	1	0.888889	9	0.888889	0.888889	9	1	1.88889		-8		15	8	-7	Visit 9 (Follow-up Week 5, Day 4)	27	16	-11	2	-7	9
PBM028	10	active	PBM028	Visit 10 (Follow-up Week 6, Day 4)	16	0	L	m	b	49	Right	13	6	n	0	n	McLean	1	OCS_Mean_Pre	9		1	1	0.888889	10	0.888889	0.666667	9	3	1.66667		-6		15	15	0	Visit 10 (Follow-up Week 6, Day 4)	27	17	-10	3	-6	9
PBM028	11	active	PBM028	Visit 11 (Follow-up Week 7, Day 4)	16	4	L	m	b	49	Right	13	6	n	0	n	McLean	1	OCS_Mean_Pre	9		1	1	0.888889	11	0.888889	0.888889	9	1	1.88889		-8		15	4	-11	Visit 11 (Follow-up Week 7, Day 4)	27	8	-19	5	-5	10
PBM030	1	active	PBM030	Visit 1 (Week 1, Day 1)	12	12	R	f	w	52	Right	16	5	n	0	y	McLean	0	OCS_Mean_Pre	8.66667		5	4.66667	0.461538	1	0.423077	0	8.66667	8.66667	1	7	0	-1.66667	15	15	0	Visit 1 (Week 1, Day 1)	32	32	0	0	0	0	11	11	0	12	12	0
PBM030	2	active	PBM030	Visit 2 (Week 1, Day 4)	12	6	R	f	w	52	Right	16	5	n	0	y	McLean	0	OCS_Mean_Pre	8.66667		5	4.66667	0.461538	2	0.423077	0.461538	8.66667	4.66667	1.46154	4	-4	-4.66667	15	11	-4	Visit 2 (Week 1, Day 4)	32	30	-2	4	-4	8	11	7	-4	12	10	-2
PBM030	3	active	PBM030	Visit 3 (Week 2, Day 1)	12	11	R	f	w	52	Right	16	5	n	0	y	McLean	0	OCS_Mean_Pre	8.66667		5	4.66667	0.461538	3	0.423077	0.423077	8.66667	5	1.42308	3.66667	-3.66667	-5	15	15	0	Visit 3 (Week 2, Day 1)	32	25	-7	4	-4	8	11	9	-2	12	15	3
PBM030	4	active	PBM030	Visit 4 (Week 2, Day 4)	12	4	R	f	w	52	Right	16	5	n	0	y	McLean	0	OCS_Mean_Pre	8.66667		5	4.66667	0.461538	4	0.423077	0.115385	8.66667	7.66667	1.11538	7	-1	-1.66667	15	15	0	Visit 4 (Week 2, Day 4)	32	30	-2	4	-1	5	11	9	-2	12	13	1
PBM030	5	active	PBM030	Visit 5 (Week 3, Day 1)	12	7	R	f	w	52	Right	16	5	n	0	y	McLean	0	OCS_Mean_Pre	8.66667		5	4.66667	0.461538	5	0.423077	0.307692	8.66667	6	1.30769	5	-2.66667	-3.66667	15	12	-3	Visit 5 (Week 3, Day 1)	32	22	-10	3	5	-2	11	13	2	12	15	3
PBM030	6	active	PBM030	Visit 6 (Week 3, Day 4)	12	3	R	f	w	52	Right	16	5	n	0	y	McLean	0	OCS_Mean_Pre	8.66667		5	4.66667	0.461538	6	0.423077	0.153846	8.66667	7.33333	1.15385	5.33333	-1.33333	-3.33333	15	16	1	Visit 6 (Week 3, Day 4)	32	28	-4	3	-2	5	11	9	-2	12	13	1
PBM030	7	active	PBM030	Visit 7 (Week 4,Day 1)	12	6	R	f	w	52	Right	16	5	n	0	y	McLean	0	OCS_Mean_Pre	8.66667		5	4.66667	0.461538	7	0.423077	0.346154	8.66667	5.66667	1.34615	5	-3	-3.66667	15	13	-2	Visit 7 (Week 4,Day 1)	32	20	-12	6	-6	12	11	7	-4	12	13	1
PBM030	8	active	PBM030	Visit 8 (Week 4, Day 4)	12		R	f	w	52	Right	16	5	n	0	y	McLean	0	OCS_Mean_Pre	8.66667		5	4.66667	0.461538	8	0.423077		8.66667						15		-15	Visit 8 (Week 4, Day 4)				0	0	0
PBM030	9	active	PBM030	Visit 9 (Follow-up Week 5, Day 4)	12		R	f	w	52	Right	16	5	n	0	y	McLean	0	OCS_Mean_Pre	8.66667		5	4.66667	0.461538	9	0.423077	0.423077	8.66667	5	1.42308		-3.66667		15	15	0	Visit 9 (Follow-up Week 5, Day 4)	32	18	-14	-1	-6	5
PBM030	10	active	PBM030	Visit 10 (Follow-up Week 6, Day 4)	12		R	f	w	52	Right	16	5	n	0	y	McLean	0	OCS_Mean_Pre	8.66667		5	4.66667	0.461538	10	0.423077	0.230769	8.66667	6.66667	1.23077		-2		15	15	0	Visit 10 (Follow-up Week 6, Day 4)	32	25	-7	8	-1	9
PBM030	11	active	PBM030	Visit 11 (Follow-up Week 7, Day 4)	12		R	f	w	52	Right	16	5	n	0	y	McLean	0	OCS_Mean_Pre	8.66667		5	4.66667	0.461538	11	0.423077	0.461538	8.66667	4.66667	1.46154		-4		15	16	1	Visit 11 (Follow-up Week 7, Day 4)	32	27	-5	4	-7	11
PBM031	1	active	PBM031	Visit 1 (Week 1, Day 1)	8	8	R	m	b	59	Right	12	2	y	1	n	McLean	0	OCS_Mean_Pre	7.66667		4	4	0.478261	1	0.478261	0	7.66667	7.66667	1	7	0	-0.666667	15	1	0	Visit 1 (Week 1, Day 1)	1	1	0	0	0	0	5	5	0	25	25	0
PBM031	2	active	PBM031	Visit 2 (Week 1, Day 4)	8	1	R	m	b	59	Right	12	2	y	1	n	McLean	0	OCS_Mean_Pre	7.66667		4	4	0.478261	2	0.478261	-0.0434783	7.66667	8	0.956522	7.66667	0.333333	0	15	0	-1	Visit 2 (Week 1, Day 4)	1	0	-1	0	-4	4	5	5	0	25	25	0
PBM031	3	active	PBM031	Visit 3 (Week 2, Day 1)	8	4	R	m	b	59	Right	12	2	y	1	n	McLean	0	OCS_Mean_Pre	7.66667		4	4	0.478261	3	0.478261	0	7.66667	7.66667	1		0		15	0	-1	Visit 3 (Week 2, Day 1)	1	0	-1	1	-5	6	5	5	0	25	25	0
PBM031	4	active	PBM031	Visit 4 (Week 2, Day 4)	8	2	R	m	b	59	Right	12	2	y	1	n	McLean	0	OCS_Mean_Pre	7.66667		4	4	0.478261	4	0.478261	0	7.66667	7.66667	1	6.66667	0	-1	15	0	-1	Visit 4 (Week 2, Day 4)	1	1	0	1	-4	5	5	6	1	25	25	0
PBM031	5	active	PBM031	Visit 5 (Week 3, Day 1)	8		R	m	b	59	Right	12	2	y	1	n	McLean	0	OCS_Mean_Pre	7.66667		4	4	0.478261	5	0.478261		7.66667						15			Visit 5 (Week 3, Day 1)				0	0	0
PBM031	6	active	PBM031	Visit 6 (Week 3, Day 4)	8	2	R	m	b	59	Right	12	2	y	1	n	McLean	0	OCS_Mean_Pre	7.66667		4	4	0.478261	6	0.478261	0	7.66667	7.66667	1	7	0	-0.666667	15	0	-1	Visit 6 (Week 3, Day 4)	1	0	-1	1	-5	6	5	5	0	25	25	0
PBM031	7	active	PBM031	Visit 7 (Week 4,Day 1)	8	11	R	m	b	59	Right	12	2	y	1	n	McLean	0	OCS_Mean_Pre	7.66667		4	4	0.478261	7	0.478261	0.434783	7.66667	4.33333	1.43478	6.33333	-3.33333	-1.33333	15	0	-1	Visit 7 (Week 4,Day 1)	1	0	-1	1	-5	6	5	5	0	25	25	0
PBM031	8	active	PBM031	Visit 8 (Week 4, Day 4)	8		R	m	b	59	Right	12	2	y	1	n	McLean	0	OCS_Mean_Pre	7.66667		4			8	0.478261		7.66667						15			Visit 8 (Week 4, Day 4)				0	0	0
PBM031	9	active	PBM031	Visit 9 (Follow-up Week 5, Day 4)	8		R	m	b	59	Right	12	2	y	1	n	McLean	0	OCS_Mean_Pre	7.66667		4	4	0.478261	9	0.478261	0.478261	7.66667	4	1.47826		-3.66667		15	0	-1	Visit 9 (Follow-up Week 5, Day 4)	1	0	-1	1	-5	6
PBM031	10	active	PBM031	Visit 10 (Follow-up Week 6, Day 4)	8		R	m	b	59	Right	12	2	y	1	n	McLean	0	OCS_Mean_Pre	7.66667		4	4	0.478261	10	0.478261	0.347826	7.66667	5	1.34783		-2.66667		15	0	-1	Visit 10 (Follow-up Week 6, Day 4)	1	0	-1	1	-5	6
PBM031	11	active	PBM031	Visit 11 (Follow-up Week 7, Day 4)	8		R	m	b	59	Right	12	2	y	1	n	McLean	0	OCS_Mean_Pre	7.66667		4	4	0.478261	11	0.478261	0.478261	7.66667	4	1.47826		-3.66667		15	0	-1	Visit 11 (Follow-up Week 7, Day 4)	1	0	-1	1	-5	6
PBM032	1	sham	PBM032	Visit 1 (Week 1, Day 1)	7	7	L	m	w	67	Right	12	5	y	1	n	McLean	1	OCS_Mean_Pre	7		2	2.66667	0.619048	1	0.714286	0	7	7	1	2.33333	0	-4.66667	1	1	0	Visit 1 (Week 1, Day 1)	2	2	0	0	0	0	5	5	0	16	16	0
PBM032	2	sham	PBM032	Visit 2 (Week 1, Day 4)	7	4	L	m	w	67	Right	12	5	y	1	n	McLean	1	OCS_Mean_Pre	7		2	2.66667	0.619048	2	0.714286	0.666667	7	2.33333	1.66667	2.33333	-4.66667	-4.66667	1	1	0	Visit 2 (Week 1, Day 4)	2	5	3	-3	0	-3	5	6	1	16	18	2
PBM032	3	sham	PBM032	Visit 3 (Week 2, Day 1)	7	2	L	m	w	67	Right	12	5	y	1	n	McLean	1	OCS_Mean_Pre	7		2	2.66667	0.619048	3	0.714286	0.809524	7	1.33333	1.80952	2	-5.66667	-5	1	2	1	Visit 3 (Week 2, Day 1)	2	3	1	0	0	0	5	5	0	16	19	3
PBM032	4	sham	PBM032	Visit 4 (Week 2, Day 4)	7	3	L	m	w	67	Right	12	5	y	1	n	McLean	1	OCS_Mean_Pre	7		2	2.66667	0.619048	4	0.714286	0.619048	7	2.66667	1.61905	1	-4.33333	-6	1	1	0	Visit 4 (Week 2, Day 4)	2	3	1	0	0	0	5	5	0	16	18	2
PBM032	5	sham	PBM032	Visit 5 (Week 3, Day 1)	7	2	L	m	w	67	Right	12	5	y	1	n	McLean	1	OCS_Mean_Pre	7		2	2.66667	0.619048	5	0.714286	0.619048	7	2.66667	1.61905	1	-4.33333	-6	1	1	0	Visit 5 (Week 3, Day 1)	2	1	-1	-3	1	-4	5	5	0	16	18	2
PBM032	6	sham	PBM032	Visit 6 (Week 3, Day 4)	7			m	w	67	Right	12	5	y	1	n	McLean	1	OCS_Mean_Pre	7		2			6	0.714286		7						1			Visit 6 (Week 3, Day 4)				0	0	0
PBM032	7	sham	PBM032	Visit 7 (Week 4,Day 1)	7			m	w	67	Right	12	5	y	1	n	McLean	1	OCS_Mean_Pre	7		2			7	0.714286		7						1			Visit 7 (Week 4,Day 1)				0	0	0
PBM032	8	sham	PBM032	Visit 8 (Week 4, Day 4)	7			m	w	67	Right	12	5	y	1	n	McLean	1	OCS_Mean_Pre	7		2			8	0.714286		7						1			Visit 8 (Week 4, Day 4)				0	0	0
PBM032	9	sham	PBM032	Visit 9 (Follow-up Week 5, Day 4)	7			m	w	67	Right	12	5	y	1	n	McLean	1	OCS_Mean_Pre	7		2	2.66667	0.619048	9	0.714286	0.714286	7	2	1.71429		-5		1	0	-1	Visit 9 (Follow-up Week 5, Day 4)	2	2	0	-1	0	-1
PBM032	10	sham	PBM032	Visit 10 (Follow-up Week 6, Day 4)	7			m	w	67	Right	12	5	y	1	n	McLean	1	OCS_Mean_Pre	7		2	2.66667	0.619048	10	0.714286	0.619048	7	2.66667	1.61905		-4.33333		1	0	-1	Visit 10 (Follow-up Week 6, Day 4)	2	1	-1	-3	0	-3
PBM032	11	sham	PBM032	Visit 11 (Follow-up Week 7, Day 4)	7			m	w	67	Right	12	5	y	1	n	McLean	1	OCS_Mean_Pre	7		2	2.66667	0.619048	11	0.714286	0.619048	7	2.66667	1.61905		-4.33333		1	1	0	Visit 11 (Follow-up Week 7, Day 4)	2	2	0	0	0	0
PBM033	1	sham	PBM033	Visit 1 (Week 1, Day 1)	11	11	R	f	w	64	Right	14	7	n	0	y	McLean	1	OCS_Mean_Pre	1.66667		0	0	1	1	1	0	1.66667	1.66667	1	0.333333	0	-1.33333	0	0	0	Visit 1 (Week 1, Day 1)	3	3	0	0	0	0	5	5	0	25	25	0
PBM033	2	sham	PBM033	Visit 2 (Week 1, Day 4)	11	5	R	f	w	64	Right	14	7	n	0	y	McLean	1	OCS_Mean_Pre	1.66667		0	0	1	2	1	0	1.66667	1.66667	1	0	0	-1.66667	0	1	1	Visit 2 (Week 1, Day 4)	3	3	0	2	1	1	5	5	0	25	25	0
PBM033	3	sham	PBM033	Visit 3 (Week 2, Day 1)	11	4	R	f	w	64	Right	14	7	n	0	y	McLean	1	OCS_Mean_Pre	1.66667		0	0	1	3	1	0.8	1.66667	0.333333	1.8	0	-1.33333	-1.66667	0	0	0	Visit 3 (Week 2, Day 1)	3	1	-2	2	0	2	5	5	0	25	25	0
PBM033	4	sham	PBM033	Visit 4 (Week 2, Day 4)	11	4	R	f	w	64	Right	14	7	n	0	y	McLean	1	OCS_Mean_Pre	1.66667		0	0	1	4	1	0.8	1.66667	0.333333	1.8	0	-1.33333	-1.66667	0	0	0	Visit 4 (Week 2, Day 4)	3	2	-1	2	0	2	5	5	0	25	25	0
PBM033	5	sham	PBM033	Visit 5 (Week 3, Day 1)	11	11	R	f	w	64	Right	14	7	n	0	y	McLean	1	OCS_Mean_Pre	1.66667		0	0	1	5	1	0	1.66667	1.66667	1	0	0	-1.66667	0	1	1	Visit 5 (Week 3, Day 1)	3	7	4	-1	2	-3	5	5	0	25	16	-9
PBM033	6	sham	PBM033	Visit 6 (Week 3, Day 4)	11	6	R	f	w	64	Right	14	7	n	0	y	McLean	1	OCS_Mean_Pre	1.66667		0	0	1	6	1	1	1.66667	0	2	0	-1.66667	-1.66667	0	0	0	Visit 6 (Week 3, Day 4)	3	1	-2	2	0	2	5	5	0	25	25	0
PBM033	7	sham	PBM033	Visit 7 (Week 4,Day 1)	11	3	R	f	w	64	Right	14	7	n	0	y	McLean	1	OCS_Mean_Pre	1.66667		0	0	1	7	1	1	1.66667	0	2	0	-1.66667	-1.66667	0	0	0	Visit 7 (Week 4,Day 1)	3	1	-2	2	0	2	5	5	0	25	23	-2
PBM033	8	sham	PBM033	Visit 8 (Week 4, Day 4)	11	0	R	f	w	64	Right	14	7	n	0	y	McLean	1	OCS_Mean_Pre	1.66667		0	0	1	8	1	1	1.66667	0	2	0	-1.66667	-1.66667	0	0	0	Visit 8 (Week 4, Day 4)	3	1	-2	2	0	2	5	5	0	25	25	0
PBM033	9	sham	PBM033	Visit 9 (Follow-up Week 5, Day 4)	11	0	R	f	w	64	Right	14	7	n	0	y	McLean	1	OCS_Mean_Pre	1.66667		0	0	1	9	1	1	1.66667	0	2		-1.66667		0	0	0	Visit 9 (Follow-up Week 5, Day 4)	3	0	-3	2	0	2
PBM033	10	sham	PBM033	Visit 10 (Follow-up Week 6, Day 4)	11	0	R	f	w	64	Right	14	7	n	0	y	McLean	1	OCS_Mean_Pre	1.66667		0	0	1	10	1	1	1.66667	0	2		-1.66667		0	0	0	Visit 10 (Follow-up Week 6, Day 4)	3	0	-3	2	0	2
PBM033	11	sham	PBM033	Visit 11 (Follow-up Week 7, Day 4)	11	0	R	f	w	64	Right	14	7	n	0	y	McLean	1	OCS_Mean_Pre	1.66667		0	0	1	11	1	1	1.66667	0	2		-1.66667		0	0	0	Visit 11 (Follow-up Week 7, Day 4)	3	0	-3	2	0	2
PBM034	1	sham	PBM034	Visit 1 (Week 1, Day 1)	3	3	R	m	w	50	Left	16	5	n	0	n	McLean	1	OCS_Mean_Pre	4.66667					1		0	4.66667	4.66667	1	2	0	-2.66667	4	4	0	Visit 1 (Week 1, Day 1)	4	4	0	0	0	0	5	5	0	16	16	0
PBM034	2	sham	PBM034	Visit 2 (Week 1, Day 4)	3	4	R	m	w	50	Left	16	5	n	0	n	McLean	1	OCS_Mean_Pre	4.66667					2		0.428571	4.66667	2.66667	1.42857	1.33333	-2	-3.33333	4	0	-4	Visit 2 (Week 1, Day 4)	4	0	-4	5	1	4	5	6	1	16	23	7
PBM034	3	sham	PBM034	Visit 3 (Week 2, Day 1)	3	1	R	m	w	50	Left	16	5	n	0	n	McLean	1	OCS_Mean_Pre	4.66667					3		0.428571	4.66667	2.66667	1.42857	1	-2	-3.66667	4	2	-2	Visit 3 (Week 2, Day 1)	4	0	-4	4	0	4	5	6	1	16	24	8
PBM034	4	sham	PBM034	Visit 4 (Week 2, Day 4)	3	1	R	m	w	50	Left	16	5	n	0	n	McLean	1	OCS_Mean_Pre	4.66667					4		1	4.66667	0	2	0	-4.66667	-4.66667	4	2	-2	Visit 4 (Week 2, Day 4)	4	5	1	6	5	1	5	9	4	16	25	9
PBM034	5	sham	PBM034	Visit 5 (Week 3, Day 1)	3	1	R	m	w	50	Left	16	5	n	0	n	McLean	1	OCS_Mean_Pre	4.66667					5		1	4.66667	0	2	0	-4.66667	-4.66667	4	3	-1	Visit 5 (Week 3, Day 1)	4	1	-3	5	0	5	5	5	0	16	25	9
PBM034	6	sham	PBM034	Visit 6 (Week 3, Day 4)	3	1	R	m	w	50	Left	16	5	n	0	n	McLean	1	OCS_Mean_Pre	4.66667					6		1	4.66667	0	2	0	-4.66667	-4.66667	4	4	0	Visit 6 (Week 3, Day 4)	4	4	0	1	0	1	5	5	0	16	21	5
PBM034	7	sham	PBM034	Visit 7 (Week 4,Day 1)	3	2	R	m	w	50	Left	16	5	n	0	n	McLean	1	OCS_Mean_Pre	4.66667					7		1	4.66667	0	2	0	-4.66667	-4.66667	4	2	-2	Visit 7 (Week 4,Day 1)	4	0	-4	5	0	5	5	5	0	16	22	6
PBM034	8	sham	PBM034	Visit 8 (Week 4, Day 4)	3	0	R	m	w	50	Left	16	5	n	0	n	McLean	1	OCS_Mean_Pre	4.66667					8		1	4.66667	0	2	0	-4.66667	-4.66667	4	10	6	Visit 8 (Week 4, Day 4)	4	8	4	-1	1	-2	5	6	1	16	18	2
PBM034	9	sham	PBM034	Visit 9 (Follow-up Week 5, Day 4)	3		R	m	w	50	Left	16	5	n	0	n	McLean	1	OCS_Mean_Pre	4.66667					9			4.66667						4			Visit 9 (Follow-up Week 5, Day 4)				0	0	0
PBM034	10	sham	PBM034	Visit 10 (Follow-up Week 6, Day 4)	3		R	m	w	50	Left	16	5	n	0	n	McLean	1	OCS_Mean_Pre	4.66667					10			4.66667						4			Visit 10 (Follow-up Week 6, Day 4)				0	0	0
PBM034	11	sham	PBM034	Visit 11 (Follow-up Week 7, Day 4)	3		R	m	w	50	Left	16	5	n	0	n	McLean	1	OCS_Mean_Pre	4.66667					11			4.66667						4			Visit 11 (Follow-up Week 7, Day 4)				0	0	0
PBM035	1	active	PBM035	Visit 1 (Week 1, Day 1)	17	17	R	m	b	25	Right	12	1	n	0	n	McLean	1	OCS_Mean_Pre	5.66667		0	0	1	1	1	0	5.66667	5.66667	1	1	0	-4.66667	4	2	0	Visit 1 (Week 1, Day 1)	2	2	0	0	0	0	5	5	0	24	24	0
PBM035	2	active	PBM035	Visit 2 (Week 1, Day 4)	17		R	m	b	25	Right	12	1	n	0	n	McLean	1	OCS_Mean_Pre	5.66667		0			2	1		5.66667						4			Visit 2 (Week 1, Day 4)				0	0	0
PBM035	3	active	PBM035	Visit 3 (Week 2, Day 1)	17	4	R	m	b	25	Right	12	1	n	0	n	McLean	1	OCS_Mean_Pre	5.66667		0	0	1	3	1	0.235294	5.66667	4.33333	1.23529	3.66667	-1.33333	-2	4	0	-2	Visit 3 (Week 2, Day 1)	2	3	1	2	-4	6	5	5	0	24	25	1
PBM035	4	active	PBM035	Visit 4 (Week 2, Day 4)	17	8	R	m	b	25	Right	12	1	n	0	n	McLean	1	OCS_Mean_Pre	5.66667		0	0	1	4	1	-0.0588235	5.66667	6	0.941176	6.33333	0.333333	0.666667	4	0	-2	Visit 4 (Week 2, Day 4)	2	1	-1	1	-4	5	5	7	2	24	25	1
PBM035	5	active	PBM035	Visit 5 (Week 3, Day 1)	17	2	R	m	b	25	Right	12	1	n	0	n	McLean	1	OCS_Mean_Pre	5.66667		0	0	1	5	1	0.352941	5.66667	3.66667	1.35294	2	-2	-3.66667	4	0	-2	Visit 5 (Week 3, Day 1)	2	0	-2	2	-4	6	5	5	0	24	25	1
PBM035	6	active	PBM035	Visit 6 (Week 3, Day 4)	17	2	R	m	b	25	Right	12	1	n	0	n	McLean	1	OCS_Mean_Pre	5.66667		0	0	1	6	1	0.529412	5.66667	2.66667	1.52941	0.666667	-3	-5	4	0	-2	Visit 6 (Week 3, Day 4)	2	0	-2	2	-4	6	5	5	0	24	25	1
PBM035	7	active	PBM035	Visit 7 (Week 4,Day 1)	17	0	R	m	b	25	Right	12	1	n	0	n	McLean	1	OCS_Mean_Pre	5.66667		0	0	1	7	1	0.588235	5.66667	2.33333	1.58824	0.666667	-3.33333	-5	4	0	-2	Visit 7 (Week 4,Day 1)	2	1	-1	2	-4	6	5	5	0	24	25	1
PBM035	8	active	PBM035	Visit 8 (Week 4, Day 4)	17	1	R	m	b	25	Right	12	1	n	0	n	McLean	1	OCS_Mean_Pre	5.66667		0	0	1	8	1	0.882353	5.66667	0.666667	1.88235	0.333333	-5	-5.33333	4	0	-2	Visit 8 (Week 4, Day 4)	2	0	-2	2	-4	6	5	5	0	24	25	1
PBM035	9	active	PBM035	Visit 9 (Follow-up Week 5, Day 4)	17	1	R	m	b	25	Right	12	1	n	0	n	McLean	1	OCS_Mean_Pre	5.66667		0	0	1	9	1	1	5.66667	0	2		-5.66667		4	0	-2	Visit 9 (Follow-up Week 5, Day 4)	2	0	-2	2	-4	6
PBM035	10	active	PBM035	Visit 10 (Follow-up Week 6, Day 4)	17	1	R	m	b	25	Right	12	1	n	0	n	McLean	1	OCS_Mean_Pre	5.66667		0	0	1	10	1	1	5.66667	0	2		-5.66667		4	0	-2	Visit 10 (Follow-up Week 6, Day 4)	2	3	1	2	-4	6
PBM035	11	active	PBM035	Visit 11 (Follow-up Week 7, Day 4)	17	0	R	m	b	25	Right	12	1	n	0	n	McLean	1	OCS_Mean_Pre	5.66667		0	0	1	11	1	1	5.66667	0	2		-5.66667		4	0	-2	Visit 11 (Follow-up Week 7, Day 4)	2	1	-1	2	-4	6
PBM036	1	active	PBM036	Visit 1 (Week 1, Day 1)	3	3	L	m	w	63	Right	14	3	n	0	y	McLean	1	OCS_Mean_Pre	2		0.333333	0	1	1	0.833333	0	2	2	1	0.666667	0	-1.33333	1	1	0	Visit 1 (Week 1, Day 1)	5	5	0	0	0	0	7	7	0	23	23	0
PBM036	2	active	PBM036	Visit 2 (Week 1, Day 4)	3	11	L	m	w	63	Right	14	3	n	0	y	McLean	1	OCS_Mean_Pre	2		0.333333	0	1	2	0.833333	-1.66667	2	5.33333	-0.666667	1.66667	3.33333	-0.333333	1	1	0	Visit 2 (Week 1, Day 4)	5	1	-4	-3	2	-5	7	10	3	23	24	1
PBM036	3	active	PBM036	Visit 3 (Week 2, Day 1)	3	13	L	m	w	63	Right	14	3	n	0	y	McLean	1	OCS_Mean_Pre	2		0.333333	0	1	3	0.833333	0.666667	2	0.666667	1.66667	0	-1.33333	-2	1	0	-1	Visit 3 (Week 2, Day 1)	5	3	-2	-5	-2	-3	7	6	-1	23	25	2
PBM036	4	active	PBM036	Visit 4 (Week 2, Day 4)	3	5	L	m	w	63	Right	14	3	n	0	y	McLean	1	OCS_Mean_Pre	2		0.333333	0	1	4	0.833333	0.333333	2	1.33333	1.33333	0	-0.666667	-2	1	0	-1	Visit 4 (Week 2, Day 4)	5	2	-3	-2	-3	1	7	6	-1	23	23	0
PBM036	5	active	PBM036	Visit 5 (Week 3, Day 1)	3		L	m	w	63	Right	14	3	n	0	y	McLean	1	OCS_Mean_Pre	2		0.333333			5	0.833333		2						1			Visit 5 (Week 3, Day 1)				0	0	0
PBM036	6	active	PBM036	Visit 6 (Week 3, Day 4)	3	11	L	m	w	63	Right	14	3	n	0	y	McLean	1	OCS_Mean_Pre	2		0.333333	0	1	6	0.833333	0.833333	2	0.333333	1.83333	0	-1.66667	-2	1	6	5	Visit 6 (Week 3, Day 4)	5	1	-4	-2	1	-3	7	9	2	23	25	2
PBM036	7	active	PBM036	Visit 7 (Week 4,Day 1)	3	3	L	m	w	63	Right	14	3	n	0	y	McLean	1	OCS_Mean_Pre	2		0.333333	0	1	7	0.833333	1	2	0	2	1.66667	-2	-0.333333	1	0	-1	Visit 7 (Week 4,Day 1)	5	2	-3	-2	0	-2	7	8	1	23	24	1
PBM036	8	active	PBM036	Visit 8 (Week 4, Day 4)	3	4	L	m	w	63	Right	14	3	n	0	y	McLean	1	OCS_Mean_Pre	2		0.333333	0	1	8	0.833333	0.666667	2	0.666667	1.66667	0.333333	-1.33333	-1.66667	1	0	-1	Visit 8 (Week 4, Day 4)	5	0	-5	-2	-4	2	7	5	-2	23	24	1
PBM036	9	active	PBM036	Visit 9 (Follow-up Week 5, Day 4)	3	6	L	m	w	63	Right	14	3	n	0	y	McLean	1	OCS_Mean_Pre	2		0.333333	0	1	9	0.833333	0.833333	2	0.333333	1.83333		-1.66667		1	4	3	Visit 9 (Follow-up Week 5, Day 4)	5	4	-1	0	-2	2
PBM036	10	active	PBM036	Visit 10 (Follow-up Week 6, Day 4)	3	4	L	m	w	63	Right	14	3	n	0	y	McLean	1	OCS_Mean_Pre	2		0.333333	0	1	10	0.833333	1	2	0	2		-2		1	0	-1	Visit 10 (Follow-up Week 6, Day 4)	5	0	-5	0	-2	2
PBM036	11	active	PBM036	Visit 11 (Follow-up Week 7, Day 4)	3	1	L	m	w	63	Right	14	3	n	0	y	McLean	1	OCS_Mean_Pre	2		0.333333	0	1	11	0.833333	1	2	0	2		-2		1	0	-1	Visit 11 (Follow-up Week 7, Day 4)	5	2	-3	0	-2	2
PBM037	1	active	PBM037	Visit 1 (Week 1, Day 1)	3	3	L	m	w	32	Right	16	6	n	0	n	McLean	1	OCS_Mean_Pre	9		1.33333			1	0.851852	0	9	9	1	5.33333	0	-3.66667	10	10	0	Visit 1 (Week 1, Day 1)	14	14	0	0	0	0	5	5	0	24	24	0
PBM037	2	active	PBM037	Visit 2 (Week 1, Day 4)	3	13	L	m	w	32	Right	16	6	n	0	n	McLean	1	OCS_Mean_Pre	9		1.33333			2	0.851852	0.925926	9	0.666667	1.92593	0.666667	-8.33333	-8.33333	10	4	-6	Visit 2 (Week 1, Day 4)	14	9	-5	3	-1	4	5	7	2	24	23	-1
PBM037	3	active	PBM037	Visit 3 (Week 2, Day 1)	3	11	L	m	w	32	Right	16	6	n	0	n	McLean	1	OCS_Mean_Pre	9		1.33333			3	0.851852	0.518519	9	4.33333	1.51852	0	-4.66667	-9	10	6	-4	Visit 3 (Week 2, Day 1)	14	14	0	-3	-3	0	5	6	1	24	18	-6
PBM037	4	active	PBM037	Visit 4 (Week 2, Day 4)	3	5	L	m	w	32	Right	16	6	n	0	n	McLean	1	OCS_Mean_Pre	9		1.33333			4	0.851852	1	9	0	2	0	-9	-9	10	4	-6	Visit 4 (Week 2, Day 4)	14	9	-5	-5	-3	-2	5	6	1	24	18	-6
PBM037	5	active	PBM037	Visit 5 (Week 3, Day 1)	3	6	L	m	w	32	Right	16	6	n	0	n	McLean	1	OCS_Mean_Pre	9		1.33333			5	0.851852	1	9	0	2	0.333333	-9	-8.66667	10	4	-6	Visit 5 (Week 3, Day 1)	14	6	-8	-5	-3	-2	5	6	1	24	18	-6
PBM037	6	active	PBM037	Visit 6 (Week 3, Day 4)	3	12	L	m	w	32	Right	16	6	n	0	n	McLean	1	OCS_Mean_Pre	9		1.33333			6	0.851852	1	9	0	2	0	-9	-9	10	8	-2	Visit 6 (Week 3, Day 4)	14	5	-9	-6	-2	-4	5	7	2	24	16	-8
PBM037	7	active	PBM037	Visit 7 (Week 4,Day 1)	3	5	L	m	w	32	Right	16	6	n	0	n	McLean	1	OCS_Mean_Pre	9		1.33333			7	0.851852	1	9	0	2	0	-9	-9	10	3	-7	Visit 7 (Week 4,Day 1)	14	9	-5	-3	-3	0	5	6	1	24	15	-9
PBM037	8	active	PBM037	Visit 8 (Week 4, Day 4)	3	5	L	m	w	32	Right	16	6	n	0	n	McLean	1	OCS_Mean_Pre	9		1.33333			8	0.851852	0.851852	9	1.33333	1.85185	0.333333	-7.66667	-8.66667	10	5	-5	Visit 8 (Week 4, Day 4)	14	8	-6	-7	-4	-3	5	5	0	24	12	-12
PBM037	9	active	PBM037	Visit 9 (Follow-up Week 5, Day 4)	3	4	L	m	w	32	Right	16	6	n	0	n	McLean	1	OCS_Mean_Pre	9		1.33333			9	0.851852	0.851852	9	1.33333	1.85185	0	-7.66667	-9	10	16	6	Visit 9 (Follow-up Week 5, Day 4)	14	23	9	-3	1	-4
PBM037	10	active	PBM037	Visit 10 (Follow-up Week 6, Day 4)	3		L	m	w	32	Right	16	6	n	0	n	McLean	1	OCS_Mean_Pre	9		1.33333			10	0.851852		9						10			Visit 10 (Follow-up Week 6, Day 4)				0	0	0
PBM037	11	active	PBM037	Visit 11 (Follow-up Week 7, Day 4)	3		L	m	w	32	Right	16	6	n	0	n	McLean	1	OCS_Mean_Pre	9		1.33333			11	0.851852		9						10			Visit 11 (Follow-up Week 7, Day 4)				0	0	0
PBM038	1	sham	PBM038	Visit 1 (Week 1, Day 1)	2	3	R	f	w	32	Left	14	3	y	1	y	McLean	1	OCS_Mean_Pre	3.66667			3.333	0.091	1		0	3.66667	3.66667	1	2	0	-1.66667	3	3	0	Visit 1 (Week 1, Day 1)	8	8	0	0	0	0	5	5	0	19	19	0
PBM038	2	sham	PBM038	Visit 2 (Week 1, Day 4)	2	1	R	f	w	32	Left	14	3	y	1	y	McLean	1	OCS_Mean_Pre	3.66667			3.333	0.091	2		0.636364	3.66667	1.33333	1.63636	1	-2.33333	-2.66667	3	1	-2	Visit 2 (Week 1, Day 4)	8	4	-4	-1	-1	0	5	5	0	19	16	-3
PBM038	3	sham	PBM038	Visit 3 (Week 2, Day 1)	2	0	R	f	w	32	Left	14	3	y	1	y	McLean	1	OCS_Mean_Pre	3.66667			3.333	0.091	3		0.909091	3.66667	0.333333	1.90909	0.333333	-3.33333	-3.33333	3	0	-3	Visit 3 (Week 2, Day 1)	8	2	-6	1	-1	2	5	5	0	19	19	0
PBM038	4	sham	PBM038	Visit 4 (Week 2, Day 4)	2	0	R	f	w	32	Left	14	3	y	1	y	McLean	1	OCS_Mean_Pre	3.66667			3.333	0.091	4		0.909091	3.66667	0.333333	1.90909	0	-3.33333	-3.66667	3	2	-1	Visit 4 (Week 2, Day 4)	8	4	-4	2	-1	3	5	5	0	19	19	0
PBM038	5	sham	PBM038	Visit 5 (Week 3, Day 1)	2	0	R	f	w	32	Left	14	3	y	1	y	McLean	1	OCS_Mean_Pre	3.66667			3.333	0.091	5		0.909091	3.66667	0.333333	1.90909	0.333333	-3.33333	-3.33333	3	0	-3	Visit 5 (Week 3, Day 1)	8	1	-7	1	-1	2	5	5	0	19	18	-1
PBM038	6	sham	PBM038	Visit 6 (Week 3, Day 4)	2	0	R	f	w	32	Left	14	3	y	1	y	McLean	1	OCS_Mean_Pre	3.66667			3.333	0.091	6		0.909091	3.66667	0.333333	1.90909	0.333333	-3.33333	-3.33333	3	0	-3	Visit 6 (Week 3, Day 4)	8	1	-7	1	-1	2	5	5	0	19	18	-1
PBM038	7	sham	PBM038	Visit 7 (Week 4,Day 1)	2	0	R	f	w	32	Left	14	3	y	1	y	McLean	1	OCS_Mean_Pre	3.66667			3.333	0.091	7		0.909091	3.66667	0.333333	1.90909	0.333333	-3.33333	-3.33333	3	0	-3	Visit 7 (Week 4,Day 1)	8	1	-7	2	-1	3	5	5	0	19	19	0
PBM038	8	sham	PBM038	Visit 8 (Week 4, Day 4)	2	0	R	f	w	32	Left	14	3	y	1	y	McLean	1	OCS_Mean_Pre	3.66667			3.333	0.091	8		0.909091	3.66667	0.333333	1.90909	0.333333	-3.33333	-3.33333	3	0	-3	Visit 8 (Week 4, Day 4)	8	1	-7	2	-1	3	5	5	0	19	19	0
PBM038	9	sham	PBM038	Visit 9 (Follow-up Week 5, Day 4)			R	f	w	32	Left	14	3	y	1	y	McLean	1	OCS_Mean_Pre	3.66667					9												Visit 9 (Follow-up Week 5, Day 4)				0	0	0
PBM038	10	sham	PBM038	Visit 10 (Follow-up Week 6, Day 4)	2		R	f	w	32	Left	14	3	y	1	y	McLean	1	OCS_Mean_Pre	3.66667			3.333	0.091	10		0.091	3.66667	3.333	1.091		-0.333667		3	0	-3	Visit 10 (Follow-up Week 6, Day 4)	8	1	-7	3	-1	4
PBM038	11	sham	PBM038	Visit 11 (Follow-up Week 7, Day 4)	2		R	f	w	32	Left	14	3	y	1	y	McLean	1	OCS_Mean_Pre	3.66667			3.333	0.091	11		0.091	3.66667	3.333	1.091		-0.333667		3	0	-3	Visit 11 (Follow-up Week 7, Day 4)	8	1	-7	1	-3	4
PBM040	1	sham	PBM040	Visit 1 (Week 1, Day 1)	1	1	L	m	w	36	Right	18	8	n	0	y	McLean	0	OCS_Mean_Pre	6.66667		8.66667	6	0.1	1	-0.3	0	6.67	6.67	1	6.67	0	0	6	6	0	Visit 1 (Week 1, Day 1)	11	9	0	0	0	0	8	8	0	21	10	-11
PBM040	2	sham	PBM040	Visit 2 (Week 1, Day 4)	-1	0	L	m	w	36	Right	18	8	n	0	y	McLean	0	OCS_Mean_Pre	6.66667		8.66667	6	0.1	2	-0.3	0.150425	6.67	5.66667	1.15042	4.66667	-1.00333	-2.00333	6	12	6	Visit 2 (Week 1, Day 4)	8	8	1	-3	-2	-1	8	6	-2	21	7	-14
PBM040	3	sham	PBM040	Visit 3 (Week 2, Day 1)			L	m	w	36	Right	18	8	n	0	y	McLean	0	OCS_Mean_Pre	6.66667		8.66667	6	0.1	3	-0.3											Visit 3 (Week 2, Day 1)				0	0	0
PBM040	4	sham	PBM040	Visit 4 (Week 2, Day 4)	1	1	L	m	w	36	Right	18	8	n	0	y	McLean	0	OCS_Mean_Pre	6.66667		8.66667	6	0.1	4	-0.3	0.150425	6.67	5.66667	1.15042	5	-1.00333	-1.67	6	11	5	Visit 4 (Week 2, Day 4)	8	11	-3	-3	2	-5	8	10	2	21	8	-13
PBM040	5	sham	PBM040	Visit 5 (Week 3, Day 1)	0	0	L	m	w	36	Right	18	8	n	0	y	McLean	0	OCS_Mean_Pre	6.66667		8.66667	6	0.1	5	-0.3	0.2004	6.67	5.33333	1.2004	5.66667	-1.33667	-1.00333	6	5	-1	Visit 5 (Week 3, Day 1)	8	7	2	-3	-3	0	8	5	-3	21	7	-14
PBM040	6	sham	PBM040	Visit 6 (Week 3, Day 4)			L	m	w	36	Right	18	8	n	0	y	McLean	0	OCS_Mean_Pre	6.66667		8.66667	6	0.1	6	-0.3											Visit 6 (Week 3, Day 4)				0	0	0
PBM040	7	sham	PBM040	Visit 7 (Week 4,Day 1)			L	m	w	36	Right	18	8	n	0	y	McLean	0	OCS_Mean_Pre	6.66667		8.66667	6	0.1	7	-0.3											Visit 7 (Week 4,Day 1)				0	0	0
PBM040	8	sham	PBM040	Visit 8 (Week 4, Day 4)	2	2	L	m	w	36	Right	18	8	n	0	y	McLean	0	OCS_Mean_Pre	6.66667		8.66667	6	0.1	8	-0.3	0.2004	6.67	5.33333	1.2004	5	-1.33667	-1.67	6	4	2	Visit 8 (Week 4, Day 4)	8	6	3	-3	-2	-1	8	6	-2	21	7	-14
PBM040	9	sham	PBM040	Visit 9 (Follow-up Week 5, Day 4)	0	0	L	m	w	36	Right	18	8	n	0	y	McLean	0	OCS_Mean_Pre	6.66667		8.66667	6	0.1	9	-0.3	-0.29935	6.67	8.66667	0.70065		1.99667		6	4	2	Visit 9 (Follow-up Week 5, Day 4)	8	5	4	0	7	-7	8	7	-1	21	7	-14
PBM040	10	sham	PBM040	Visit 10 (Follow-up Week 6, Day 4)			L	m	w	36	Right	18	8	n	0	y	McLean	0	OCS_Mean_Pre	6.66667		8.66667	6	0.1	10	-0.3											Visit 10 (Follow-up Week 6, Day 4)				0	0	0
PBM040	11	sham	PBM040	Visit 11 (Follow-up Week 7, Day 4)	0	0	L	m	w	36	Right	18	8	n	0	y	McLean	0	OCS_Mean_Pre	6.66667		8.66667	6	0.1	11	-0.3	0.10045	6.67	6	1.10045		-0.67		6	3	3	Visit 11 (Follow-up Week 7, Day 4)	8	5	4	0	5	-5	8	5	-3	21	7	-14
PBM039	1	sham	PBM039	Visit 1 (Week 1, Day 1)	1	1	L	m	b	51	Right	11	2	n	0	y	McLean	0							1			0.333333	3.333		3			3	3	0	Visit 1 (Week 1, Day 1)	11	11	0	0	0	0
[truncated: 71 more columns]
